# Supplementary material for: (E)-4-Meth­oxy-N′-(3,4,5-trihy­droxy­benzyl­idene)benzohydrazide methanol monosolvate
Source: Acta Crystallogr Sect E Struct Rep Online. 2012 Sep 5;68(Pt 10):o2846. doi: 10.1107/S1600536812036550 (PMC3470206; doi:10.1107/S1600536812036550)
Supplement: Supplementary file 1 [file e-68-o2846-sup1.cif]

##############################################################################
#                                                                            #
# This CIF contains the data in a paper accepted for publication in          #
# Acta Crystallographica Section E. It conforms to the requirements of       #
# Notes for Authors for Acta Crystallographica Section E, and has been       #
# peer reviewed under the auspices of the IUCr Commission on Journals.       #
#                                                                            #
# Full details of the Crystallographic Information File format               #
# are given in the paper "The Crystallographic Information File (CIF):       #
# a New Standard Archive File for Crystallography" by S. R. Hall, F. H.      #
# Allen and I. D. Brown [Acta Cryst. (1991), A47, 655-685].                  #
#                                                                            #
# The current version of the core CIF dictionary is obtainable from          #
# ftp://ftp.iucr.org/pub/cif_core.dic.                                       #
#                                                                            #
# Software is freely available for graphical display of the structure(s)     #
# in this CIF. For information consult the CIF software page                 #
# http://www.iucr.org/resources/cif/software.                                #
#                                                                            #
# This file may be used for bona fide research purposes within the           #
# scientific community so long as proper attribution is given to the journal # 
# article from which it was obtained.                                        #
#                                                                            #
##############################################################################
data_global
_audit_creation_method     'form.cif (version 2.0)'
_journal_data_validation_number     ?
_journal_date_recd_electronic     2012-08-14
_journal_date_accepted     2012-08-22
_journal_name_full     'Acta Crystallographica, Section E'
_journal_year     2012
_journal_volume     68
_journal_issue     10
_journal_page_first     o2846
_journal_page_last     o2846
_journal_paper_category     QO
_journal_paper_doi     10.1107/S1600536812036550
_journal_coeditor_code     HB6938
_publ_contact_author_name     'Yousuf, S. '
_publ_contact_author_address
;
      H.E.J. Research Institute of Chemistry,
      International Cenetr for Chemical and Biological Sciences,
      University of Karachi,
      Karachi 75270, Pakistan
;
_publ_contact_author_email     'dr.sammer.yousuf@gmail.com'
_publ_contact_author_fax     '+92-21 34819018-9'
_publ_contact_author_phone     '+92-21 34824924'
_publ_section_title
;
(<i>E</i>)-4-Methoxy-<i>N</i>'-(3,4,5-trihydroxybenzylidene)benzohydrazide
methanol monosolvate
;
loop_
    _publ_author_name
    _publ_author_footnote
    _publ_author_address
    'Muhammad Taha' ?
;     Atta-ur-Rahman Research Institute for Natural Products Discovery (RiND)
      Universiti Tecknologi MARA,
      Puncak Alam, 42300 Selangor, Malaysia
;
    'Humera Naz' ?
;
      Atta-ur-Rahman Research Institute for Natural Products Discovery (RiND)
      Universiti Tecknologi MARA,
      Puncak Alam, 42300 Selangor, Malaysia
      Faculty of Pharmacy, Universiti Tecknologi MARA,
      Puncak Alam, 42300 Selangor, Malaysia
;
    'Aqilah Abd Rahman' ?
;     Atta-ur-Rahman Research Institute for Natural Products Discovery (RiND)
      Universiti Tecknologi MARA,
      Puncak Alam, 42300 Selangor, Malaysia
      Faculty of Pharmacy, Universiti Tecknologi MARA,
      Puncak Alam, 42300 Selangor, Malaysia
;
    'Nor Hadiani Ismail' ?
;     Atta-ur-Rahman Research Institute for Natural Products Discovery (RiND)
      Universiti Tecknologi MARA,
      Puncak Alam, 42300 Selangor, Malaysia
;
    'Sammer Yousuf' ?
;     H.E.J. Research Institute of Chemistry,
      International Center for Chemical and Biological Sciences,
      University of Karachi,
      Karachi 75270, Pakistan
;
data_I
_audit_creation_method     SHELXL-97
_chemical_name_systematic
;
(<i>E</i>)-4-Methoxy-<i>N</i>'-(3,4,5-trihydroxybenzylidene)benzohydrazide
methanol monosolvate
;
_chemical_name_common     ?
_chemical_formula_moiety     'C15 H14 N2 O5, C1 H4 O1'
_chemical_formula_sum     'C16 H18 N2 O6'
_chemical_formula_iupac     'C15 H14 N2 O5, C1 H4 O1'
_chemical_formula_weight     334.32
_chemical_melting_point     ?
_symmetry_cell_setting     monoclinic
_symmetry_space_group_name_H-M     'P 21/c'
loop_
    _symmetry_equiv_pos_as_xyz
    'x, y, z'
    '-x, y+1/2, -z+1/2'
    '-x, -y, -z'
    'x, -y-1/2, z-1/2'
_cell_length_a     11.1846(7)
_cell_length_b     11.1909(7)
_cell_length_c     13.1806(8)
_cell_angle_alpha     90.00
_cell_angle_beta     110.3680(10)
_cell_angle_gamma     90.00
_cell_volume     1546.61(17)
_cell_formula_units_Z     4
_cell_measurement_reflns_used     506
_cell_measurement_theta_min     2.91
_cell_measurement_theta_max     18.67
_cell_measurement_temperature     298(2)
_exptl_crystal_description     Plate
_exptl_crystal_colour     Colourless
_exptl_crystal_size_max     0.20
_exptl_crystal_size_mid     0.14
_exptl_crystal_size_min     0.08
_exptl_crystal_density_diffrn     1.436
_exptl_crystal_density_meas     ?
_exptl_crystal_density_method     'not measured'
_exptl_crystal_F_000     704
_exptl_absorpt_coefficient_mu     0.111
_exptl_absorpt_correction_type     multi-scan
_exptl_absorpt_process_details     '(SADABS; Bruker, 2000)'
_exptl_absorpt_correction_T_min     0.9781
_exptl_absorpt_correction_T_max     0.9912
_exptl_special_details
;
;
_diffrn_ambient_temperature     298(2)
_diffrn_radiation_type     MoK\a
_diffrn_radiation_wavelength     0.71073
_diffrn_radiation_source     'fine-focus sealed tube'
_diffrn_radiation_monochromator     graphite
_diffrn_measurement_device_type     'Bruker SMART APEX CCD'
_diffrn_measurement_method     '\w scan'
_diffrn_detector_area_resol_mean     ?
_diffrn_reflns_number     8994
_diffrn_reflns_av_R_equivalents     0.0261
_diffrn_reflns_av_sigmaI/netI     0.0273
_diffrn_reflns_theta_min     1.94
_diffrn_reflns_theta_max     25.50
_diffrn_reflns_theta_full     25.50
_diffrn_measured_fraction_theta_max     0.971
_diffrn_measured_fraction_theta_full     0.971
_diffrn_reflns_limit_h_min     -13
_diffrn_reflns_limit_h_max     13
_diffrn_reflns_limit_k_min     -13
_diffrn_reflns_limit_k_max     13
_diffrn_reflns_limit_l_min     -15
_diffrn_reflns_limit_l_max     14
_diffrn_standards_number     ?
_diffrn_standards_interval_count     ?
_diffrn_standards_interval_time     ?
_diffrn_standards_decay_%     ?
_refine_special_details
;
Refinement of <i>F</i>^2^ against ALL reflections. The weighted <i>R</i>-factor
<i>wR</i> and goodness of fit <i>S</i> are based on <i>F</i>^2^, conventional
<i>R</i>-factors <i>R</i> are based on <i>F</i>, with <i>F</i> set to zero for
negative <i>F</i>^2^. The threshold expression of <i>F</i>^2^ >
\s(<i>F</i>^2^) is used only for calculating <i>R</i>-factors(gt) <i>etc</i>.
and is not relevant to the choice of reflections for refinement.
<i>R</i>-factors based on <i>F</i>^2^ are statistically about twice as large
as those based on <i>F</i>, and <i>R</i>- factors based on ALL data will be
even larger.
;
_reflns_number_total     2787
_reflns_number_gt     2230
_reflns_threshold_expression     I>2\s(I)
_refine_ls_structure_factor_coef     Fsqd
_refine_ls_matrix_type     full
_refine_ls_R_factor_all     0.0555
_refine_ls_R_factor_gt     0.0420
_refine_ls_wR_factor_gt     0.1049
_refine_ls_wR_factor_ref     0.1144
_refine_ls_goodness_of_fit_ref     1.025
_refine_ls_restrained_S_all     1.025
_refine_ls_number_reflns     2787
_refine_ls_number_parameters     239
_refine_ls_number_restraints     0
_refine_ls_hydrogen_treatment     mixed
_refine_ls_weighting_scheme     calc
_refine_ls_weighting_details
         'calc w=1/[\s^2^(Fo^2^)+(0.0619P)^2^+0.3148P] where P=(Fo^2^+2Fc^2^)/3'
_atom_sites_solution_hydrogens     geom
_atom_sites_solution_primary     direct
_atom_sites_solution_secondary     difmap
_refine_ls_shift/su_max     0.000
_refine_ls_shift/su_mean     0.000
_refine_diff_density_max     0.216
_refine_diff_density_min     -0.232
_refine_ls_extinction_method     none
_refine_ls_extinction_coef     ?
loop_
    _atom_type_symbol
    _atom_type_description
    _atom_type_scat_dispersion_real
    _atom_type_scat_dispersion_imag
    _atom_type_scat_source
    'C' 'C' 0.0033 0.0016
                         'International Tables Vol C Tables 4.2.6.8 and 6.1.1.4'
    'H' 'H' 0.0000 0.0000
                         'International Tables Vol C Tables 4.2.6.8 and 6.1.1.4'
    'N' 'N' 0.0061 0.0033
                         'International Tables Vol C Tables 4.2.6.8 and 6.1.1.4'
    'O' 'O' 0.0106 0.0060
                         'International Tables Vol C Tables 4.2.6.8 and 6.1.1.4'
_computing_data_collection     'SMART (Bruker, 2000)'
_computing_cell_refinement     'SAINT (Bruker, 2000)'
_computing_data_reduction     'SAINT (Bruker, 2000)'
_computing_structure_solution     'SHELXS97 (Sheldrick, 2008)'
_computing_structure_refinement     'SHELXL97 (Sheldrick, 2008)'
_computing_molecular_graphics     'SHELXTL (Sheldrick, 2008)'
_computing_publication_material
     'SHELXTL (Sheldrick, 2008), PARST (Nardelli, 1995) and PLATON (Spek, 2009)'
loop_
    _atom_site_type_symbol
    _atom_site_label
    _atom_site_fract_x
    _atom_site_fract_y
    _atom_site_fract_z
    _atom_site_U_iso_or_equiv
    _atom_site_adp_type
    _atom_site_calc_flag
    _atom_site_refinement_flags
    _atom_site_occupancy
    _atom_site_symmetry_multiplicity
    _atom_site_disorder_assembly
    _atom_site_disorder_group
    O O1 0.01454(13) 0.88419(13) -0.45071(12) 0.0441(4) Uani d . 1 1 . .
    O O2 -0.21003(12) 0.80276(13) -0.45786(12) 0.0444(4) Uani d . 1 1 . .
    O O3 -0.23582(12) 0.64930(13) -0.31207(12) 0.0433(4) Uani d . 1 1 . .
    O O4 0.27016(11) 0.46606(12) 0.13725(10) 0.0392(4) Uani d . 1 1 . .
    O O5 0.84976(13) 0.48797(14) 0.44630(12) 0.0565(5) Uani d . 1 1 . .
    N N1 0.23081(13) 0.59842(13) -0.03975(12) 0.0316(4) Uani d . 1 1 . .
    N N2 0.35158(14) 0.57371(14) 0.03333(13) 0.0324(4) Uani d . 1 1 . .
    C C1 -0.00733(16) 0.64529(15) -0.21803(15) 0.0310(4) Uani d . 1 1 . .
    H H1C -0.0151 0.5926 -0.1661 0.037 Uiso calc R 1 1 . .
    C C2 -0.11475(15) 0.68460(15) -0.30027(15) 0.0302(4) Uani d . 1 1 . .
    C C3 -0.10337(15) 0.76480(15) -0.37722(15) 0.0303(4) Uani d . 1 1 . .
    C C4 0.01662(17) 0.80498(15) -0.37121(15) 0.0309(4) Uani d . 1 1 . .
    C C5 0.12434(16) 0.76476(16) -0.29044(15) 0.0334(4) Uani d . 1 1 . .
    H H5A 0.2045 0.7907 -0.2875 0.040 Uiso calc R 1 1 . .
    C C6 0.11294(15) 0.68481(15) -0.21292(14) 0.0297(4) Uani d . 1 1 . .
    C C7 0.22964(16) 0.64711(16) -0.12773(15) 0.0319(4) Uani d . 1 1 . .
    H H7A 0.3070 0.6591 -0.1379 0.038 Uiso calc R 1 1 . .
    C C8 0.36450(15) 0.51158(14) 0.12353(14) 0.0285(4) Uani d . 1 1 . .
    C C9 0.49511(16) 0.50096(15) 0.20356(14) 0.0298(4) Uani d . 1 1 . .
    C C10 0.52163(17) 0.41047(16) 0.28054(16) 0.0351(4) Uani d . 1 1 . .
    H H10A 0.4584 0.3553 0.2779 0.042 Uiso calc R 1 1 . .
    C C11 0.63947(17) 0.40068(17) 0.36061(16) 0.0383(5) Uani d . 1 1 . .
    H H11A 0.6558 0.3382 0.4101 0.046 Uiso calc R 1 1 . .
    C C12 0.73406(17) 0.48409(17) 0.36761(16) 0.0395(5) Uani d . 1 1 . .
    C C13 0.71055(18) 0.57266(18) 0.28968(17) 0.0449(5) Uani d . 1 1 . .
    H H13A 0.7745 0.6267 0.2919 0.054 Uiso calc R 1 1 . .
    C C14 0.59328(17) 0.58108(16) 0.20925(16) 0.0385(5) Uani d . 1 1 . .
    H H14A 0.5788 0.6411 0.1576 0.046 Uiso calc R 1 1 . .
    C C15 0.8744(2) 0.4109(2) 0.53777(18) 0.0556(6) Uani d . 1 1 . .
    H H15A 0.9566 0.4291 0.5901 0.083 Uiso calc R 1 1 . .
    H H15B 0.8731 0.3292 0.5150 0.083 Uiso calc R 1 1 . .
    H H15C 0.8100 0.4225 0.5696 0.083 Uiso calc R 1 1 . .
    O O6 0.47061(15) 0.26843(15) 0.01508(15) 0.0603(5) Uani d . 1 1 . .
    C C16 0.4983(3) 0.1595(2) 0.0630(2) 0.0762(8) Uani d . 1 1 . .
    H H16A 0.5879 0.1439 0.0822 0.114 Uiso calc R 1 1 . .
    H H16B 0.4507 0.0991 0.0136 0.114 Uiso calc R 1 1 . .
    H H16C 0.4759 0.1583 0.1270 0.114 Uiso calc R 1 1 . .
    H H2B 0.4110(19) 0.6045(17) 0.0225(16) 0.034(5) Uiso d . 1 1 . .
    H H2A -0.190(2) 0.846(2) -0.496(2) 0.058(8) Uiso d . 1 1 . .
    H H1A 0.083(2) 0.897(2) -0.448(2) 0.057(8) Uiso d . 1 1 . .
    H H3A -0.238(2) 0.609(2) -0.257(2) 0.059(7) Uiso d . 1 1 . .
    H H6A 0.384(3) 0.274(3) -0.010(2) 0.093(10) Uiso d . 1 1 . .
loop_
    _atom_site_aniso_label
    _atom_site_aniso_U_11
    _atom_site_aniso_U_22
    _atom_site_aniso_U_33
    _atom_site_aniso_U_12
    _atom_site_aniso_U_13
    _atom_site_aniso_U_23
    O1 0.0267(7) 0.0576(9) 0.0482(10) 0.0040(6) 0.0133(7) 0.0264(7)
    O2 0.0245(7) 0.0606(9) 0.0436(9) 0.0040(6) 0.0062(6) 0.0261(7)
    O3 0.0233(7) 0.0627(9) 0.0404(9) -0.0039(6) 0.0067(6) 0.0198(7)
    O4 0.0273(7) 0.0557(8) 0.0321(8) -0.0078(6) 0.0073(6) 0.0068(6)
    O5 0.0318(7) 0.0713(10) 0.0498(10) -0.0093(7) -0.0066(7) 0.0251(8)
    N1 0.0213(7) 0.0384(8) 0.0298(9) 0.0029(6) 0.0024(7) 0.0042(7)
    N2 0.0179(7) 0.0440(9) 0.0319(9) -0.0009(6) 0.0045(7) 0.0084(7)
    C1 0.0292(9) 0.0379(9) 0.0239(10) 0.0006(7) 0.0066(8) 0.0051(7)
    C2 0.0221(8) 0.0372(9) 0.0305(11) -0.0005(7) 0.0082(8) 0.0019(8)
    C3 0.0226(8) 0.0376(9) 0.0283(10) 0.0052(7) 0.0059(8) 0.0058(8)
    C4 0.0301(9) 0.0340(9) 0.0307(10) 0.0025(7) 0.0131(8) 0.0072(8)
    C5 0.0213(8) 0.0413(10) 0.0367(11) 0.0002(7) 0.0090(8) 0.0054(8)
    C6 0.0245(9) 0.0354(9) 0.0266(10) 0.0026(7) 0.0054(8) 0.0005(7)
    C7 0.0231(9) 0.0403(9) 0.0310(11) 0.0000(7) 0.0077(8) 0.0021(8)
    C8 0.0257(9) 0.0309(8) 0.0281(10) -0.0005(7) 0.0084(8) -0.0019(7)
    C9 0.0269(9) 0.0331(9) 0.0269(10) 0.0007(7) 0.0064(8) 0.0004(7)
    C10 0.0290(9) 0.0371(9) 0.0372(12) -0.0044(7) 0.0091(9) 0.0045(8)
    C11 0.0340(10) 0.0402(10) 0.0365(12) 0.0021(8) 0.0069(9) 0.0127(8)
    C12 0.0264(9) 0.0493(11) 0.0361(12) 0.0001(8) 0.0024(9) 0.0078(9)
    C13 0.0303(10) 0.0509(11) 0.0460(13) -0.0109(8) 0.0037(9) 0.0118(10)
    C14 0.0338(10) 0.0419(10) 0.0340(12) -0.0040(8) 0.0046(9) 0.0112(8)
    C15 0.0387(12) 0.0720(15) 0.0424(14) -0.0027(10) -0.0030(10) 0.0214(11)
    O6 0.0305(8) 0.0738(11) 0.0694(12) -0.0075(7) 0.0084(8) 0.0217(9)
    C16 0.0721(18) 0.0712(17) 0.091(2) -0.0080(14) 0.0349(17) 0.0196(16)
_geom_special_details
;
All e.s.d.'s (except the e.s.d. in the dihedral angle between two l.s. planes)
are estimated using the full covariance matrix. The cell e.s.d.'s are taken
into account individually in the estimation of e.s.d.'s in distances, angles
and torsion angles; correlations between e.s.d.'s in cell parameters are only
used when they are defined by crystal symmetry. An approximate (isotropic)
treatment of cell e.s.d.'s is used for estimating e.s.d.'s involving l.s.
planes.
;
loop_
    _geom_bond_atom_site_label_1
    _geom_bond_atom_site_label_2
    _geom_bond_site_symmetry_2
    _geom_bond_distance
    _geom_bond_publ_flag
    O1 C4 . 1.366(2) ?
    O1 H1A . 0.77(3) ?
    O2 C3 . 1.360(2) ?
    O2 H2A . 0.78(3) ?
    O3 C2 . 1.366(2) ?
    O3 H3A . 0.86(3) ?
    O4 C8 . 1.240(2) ?
    O5 C12 . 1.348(2) ?
    O5 C15 . 1.429(2) ?
    N1 C7 . 1.277(2) ?
    N1 N2 . 1.3867(19) ?
    N2 C8 . 1.341(2) ?
    N2 H2B . 0.80(2) ?
    C1 C2 . 1.380(2) ?
    C1 C6 . 1.395(2) ?
    C1 H1C . 0.9300 ?
    C2 C3 . 1.393(2) ?
    C3 C4 . 1.391(2) ?
    C4 C5 . 1.376(2) ?
    C5 C6 . 1.397(3) ?
    C5 H5A . 0.9300 ?
    C6 C7 . 1.457(2) ?
    C7 H7A . 0.9300 ?
    C8 C9 . 1.479(2) ?
    C9 C10 . 1.391(2) ?
    C9 C14 . 1.399(2) ?
    C10 C11 . 1.376(3) ?
    C10 H10A . 0.9300 ?
    C11 C12 . 1.390(3) ?
    C11 H11A . 0.9300 ?
    C12 C13 . 1.385(3) ?
    C13 C14 . 1.373(3) ?
    C13 H13A . 0.9300 ?
    C14 H14A . 0.9300 ?
    C15 H15A . 0.9600 ?
    C15 H15B . 0.9600 ?
    C15 H15C . 0.9600 ?
    O6 C16 . 1.358(3) ?
    O6 H6A . 0.91(3) ?
    C16 H16A . 0.9600 ?
    C16 H16B . 0.9600 ?
    C16 H16C . 0.9600 ?
loop_
    _geom_angle_atom_site_label_1
    _geom_angle_atom_site_label_2
    _geom_angle_atom_site_label_3
    _geom_angle_site_symmetry_1
    _geom_angle_site_symmetry_3
    _geom_angle
    _geom_angle_publ_flag
    C4 O1 H1A . . 109.2(18) ?
    C3 O2 H2A . . 108.8(18) ?
    C2 O3 H3A . . 111.6(16) ?
    C12 O5 C15 . . 118.75(15) ?
    C7 N1 N2 . . 114.55(14) ?
    C8 N2 N1 . . 119.84(15) ?
    C8 N2 H2B . . 122.6(14) ?
    N1 N2 H2B . . 117.2(14) ?
    C2 C1 C6 . . 119.86(16) ?
    C2 C1 H1C . . 120.1 ?
    C6 C1 H1C . . 120.1 ?
    O3 C2 C1 . . 123.67(16) ?
    O3 C2 C3 . . 116.20(15) ?
    C1 C2 C3 . . 120.13(15) ?
    O2 C3 C4 . . 120.65(16) ?
    O2 C3 C2 . . 119.50(15) ?
    C4 C3 C2 . . 119.84(16) ?
    O1 C4 C5 . . 125.59(16) ?
    O1 C4 C3 . . 114.04(16) ?
    C5 C4 C3 . . 120.37(16) ?
    C4 C5 C6 . . 119.81(16) ?
    C4 C5 H5A . . 120.1 ?
    C6 C5 H5A . . 120.1 ?
    C1 C6 C5 . . 119.98(16) ?
    C1 C6 C7 . . 122.38(16) ?
    C5 C6 C7 . . 117.64(15) ?
    N1 C7 C6 . . 123.15(16) ?
    N1 C7 H7A . . 118.4 ?
    C6 C7 H7A . . 118.4 ?
    O4 C8 N2 . . 120.50(16) ?
    O4 C8 C9 . . 122.83(16) ?
    N2 C8 C9 . . 116.67(15) ?
    C10 C9 C14 . . 117.61(16) ?
    C10 C9 C8 . . 119.06(15) ?
    C14 C9 C8 . . 123.27(16) ?
    C11 C10 C9 . . 121.43(16) ?
    C11 C10 H10A . . 119.3 ?
    C9 C10 H10A . . 119.3 ?
    C10 C11 C12 . . 120.08(17) ?
    C10 C11 H11A . . 120.0 ?
    C12 C11 H11A . . 120.0 ?
    O5 C12 C13 . . 115.53(16) ?
    O5 C12 C11 . . 125.27(17) ?
    C13 C12 C11 . . 119.19(17) ?
    C14 C13 C12 . . 120.36(17) ?
    C14 C13 H13A . . 119.8 ?
    C12 C13 H13A . . 119.8 ?
    C13 C14 C9 . . 121.22(17) ?
    C13 C14 H14A . . 119.4 ?
    C9 C14 H14A . . 119.4 ?
    O5 C15 H15A . . 109.5 ?
    O5 C15 H15B . . 109.5 ?
    H15A C15 H15B . . 109.5 ?
    O5 C15 H15C . . 109.5 ?
    H15A C15 H15C . . 109.5 ?
    H15B C15 H15C . . 109.5 ?
    C16 O6 H6A . . 106.1(19) ?
    O6 C16 H16A . . 109.5 ?
    O6 C16 H16B . . 109.5 ?
    H16A C16 H16B . . 109.5 ?
    O6 C16 H16C . . 109.5 ?
    H16A C16 H16C . . 109.5 ?
    H16B C16 H16C . . 109.5 ?
loop_
    _geom_torsion_atom_site_label_1
    _geom_torsion_atom_site_label_2
    _geom_torsion_atom_site_label_3
    _geom_torsion_atom_site_label_4
    _geom_torsion_site_symmetry_1
    _geom_torsion_site_symmetry_2
    _geom_torsion_site_symmetry_3
    _geom_torsion_site_symmetry_4
    _geom_torsion
    _geom_torsion_publ_flag
    C7 N1 N2 C8 . . . . -173.13(16) ?
    C6 C1 C2 O3 . . . . 179.17(17) ?
    C6 C1 C2 C3 . . . . -0.9(3) ?
    O3 C2 C3 O2 . . . . -0.1(3) ?
    C1 C2 C3 O2 . . . . 179.97(16) ?
    O3 C2 C3 C4 . . . . -179.83(17) ?
    C1 C2 C3 C4 . . . . 0.2(3) ?
    O2 C3 C4 O1 . . . . 0.9(3) ?
    C2 C3 C4 O1 . . . . -179.34(16) ?
    O2 C3 C4 C5 . . . . -178.95(17) ?
    C2 C3 C4 C5 . . . . 0.8(3) ?
    O1 C4 C5 C6 . . . . 179.03(17) ?
    C3 C4 C5 C6 . . . . -1.2(3) ?
    C2 C1 C6 C5 . . . . 0.5(3) ?
    C2 C1 C6 C7 . . . . 179.59(16) ?
    C4 C5 C6 C1 . . . . 0.5(3) ?
    C4 C5 C6 C7 . . . . -178.63(16) ?
    N2 N1 C7 C6 . . . . -177.28(15) ?
    C1 C6 C7 N1 . . . . -16.2(3) ?
    C5 C6 C7 N1 . . . . 162.91(17) ?
    N1 N2 C8 O4 . . . . 7.0(3) ?
    N1 N2 C8 C9 . . . . -173.02(15) ?
    O4 C8 C9 C10 . . . . 19.5(3) ?
    N2 C8 C9 C10 . . . . -160.50(16) ?
    O4 C8 C9 C14 . . . . -157.59(18) ?
    N2 C8 C9 C14 . . . . 22.5(3) ?
    C14 C9 C10 C11 . . . . 0.9(3) ?
    C8 C9 C10 C11 . . . . -176.26(17) ?
    C9 C10 C11 C12 . . . . 1.7(3) ?
    C15 O5 C12 C13 . . . . 171.0(2) ?
    C15 O5 C12 C11 . . . . -8.2(3) ?
    C10 C11 C12 O5 . . . . 175.53(19) ?
    C10 C11 C12 C13 . . . . -3.6(3) ?
    O5 C12 C13 C14 . . . . -176.38(19) ?
    C11 C12 C13 C14 . . . . 2.8(3) ?
    C12 C13 C14 C9 . . . . -0.2(3) ?
    C10 C9 C14 C13 . . . . -1.7(3) ?
    C8 C9 C14 C13 . . . . 175.34(18) ?
loop_
    _geom_hbond_atom_site_label_D
    _geom_hbond_atom_site_label_H
    _geom_hbond_atom_site_label_A
    _geom_hbond_site_symmetry_A
    _geom_hbond_distance_DH
    _geom_hbond_distance_HA
    _geom_hbond_distance_DA
    _geom_hbond_angle_DHA
    _geom_hbond_publ_flag
    O1 H1A O4 4_575 0.77(3) 2.52(2) 3.165(2) 142(2) yes
    O1 H1A N1 4_575 0.77(2) 2.36(3) 3.040(2) 147(2) yes
    O2 H2A O1 . 0.79(2) 2.20(2) 2.643(2) 117(2) yes
    O2 H2A O4 2_554 0.79(2) 2.22(2) 2.877(2) 142(2) yes
    O3 H3A O4 3_565 0.86(2) 1.93(2) 2.782(2) 170(2) yes
    O6 H6A O2 2_544 0.91(3) 1.87(3) 2.771(2) 171(2) yes
    N2 H2B O6 3_665 0.80(2) 2.12(2) 2.893(2) 162(2) yes
    C7 H7A O6 3_665 0.93 2.58 3.297(3) 134 yes
    C14 H14A O6 3_665 0.93 2.37 3.259(3) 159 yes
    C15 H15A O5 3_766 0.96 2.55 3.224(3) 127 yes
_iucr_refine_instructions_details
;
TITL A in P2(1)/c
CELL  0.71073   11.1846   11.1909   13.1806    90.000   110.368    90.000
ZERR  4           0.0007    0.0007    0.0008     0.000     0.001     0.000
LATT   1
SYMM             - X ,    0.50000 + Y ,    0.50000 - Z
SFAC C H N O
UNIT 64 72 8 24
TEMP 25
CONF
ACTA
OMIT -3 51
L.S. 20
BOND $H
EQIV $1 X, 3/2-Y, -1/2+Z
HTAB O1 O4_$1
EQIV $2 X, 3/2-Y, -1/2+Z
HTAB O1 N1_$2
FMAP 2 1 60
SIZE 0.20 0.14 0.08
PLAN 10
WGHT    0.061900    0.314800
FVAR       0.49456
O1    4    0.014540    0.884186   -0.450707    11.00000    0.02669    0.05761 =
         0.04817    0.02641    0.01333    0.00396
O2    4   -0.210031    0.802755   -0.457860    11.00000    0.02446    0.06060 =
         0.04356    0.02612    0.00619    0.00404
O3    4   -0.235821    0.649300   -0.312069    11.00000    0.02335    0.06267 =
         0.04041    0.01981    0.00674   -0.00391
O4    4    0.270159    0.466060    0.137246    11.00000    0.02728    0.05572 =
         0.03212    0.00676    0.00726   -0.00783
O5    4    0.849762    0.487971    0.446301    11.00000    0.03184    0.07129 =
         0.04980    0.02513   -0.00658   -0.00929
N1    3    0.230812    0.598424   -0.039749    11.00000    0.02127    0.03841 =
         0.02984    0.00418    0.00237    0.00291
N2    3    0.351578    0.573710    0.033330    11.00000    0.01791    0.04400 =
         0.03191    0.00845    0.00450   -0.00090
C1    1   -0.007330    0.645287   -0.218032    11.00000    0.02918    0.03789 =
         0.02391    0.00513    0.00662    0.00060
AFIX  43
H1C   2   -0.015110    0.592565   -0.166141    11.00000   -1.20000
AFIX   0
C2    1   -0.114751    0.684600   -0.300270    11.00000    0.02213    0.03724 =
         0.03045    0.00189    0.00816   -0.00051
C3    1   -0.103366    0.764803   -0.377219    11.00000    0.02259    0.03760 =
         0.02832    0.00581    0.00585    0.00517
C4    1    0.016621    0.804977   -0.371213    11.00000    0.03005    0.03399 =
         0.03066    0.00722    0.01310    0.00254
C5    1    0.124336    0.764760   -0.290437    11.00000    0.02128    0.04129 =
         0.03670    0.00537    0.00902    0.00022
AFIX  43
H5A   2    0.204465    0.790739   -0.287477    11.00000   -1.20000
AFIX   0
C6    1    0.112940    0.684812   -0.212922    11.00000    0.02446    0.03543 =
         0.02656    0.00047    0.00539    0.00261
C7    1    0.229636    0.647108   -0.127725    11.00000    0.02307    0.04030 =
         0.03101    0.00211    0.00766   -0.00001
AFIX  43
H7A   2    0.306982    0.659065   -0.137890    11.00000   -1.20000
AFIX   0
C8    1    0.364500    0.511577    0.123528    11.00000    0.02572    0.03092 =
         0.02809   -0.00187    0.00844   -0.00048
C9    1    0.495107    0.500965    0.203560    11.00000    0.02694    0.03312 =
         0.02685    0.00042    0.00640    0.00068
C10   1    0.521633    0.410465    0.280540    11.00000    0.02899    0.03713 =
         0.03724    0.00450    0.00905   -0.00442
AFIX  43
H10A  2    0.458376    0.355349    0.277869    11.00000   -1.20000
AFIX   0
C11   1    0.639473    0.400684    0.360605    11.00000    0.03404    0.04018 =
         0.03655    0.01272    0.00695    0.00206
AFIX  43
H11A  2    0.655807    0.338180    0.410076    11.00000   -1.20000
AFIX   0
C12   1    0.734064    0.484086    0.367610    11.00000    0.02642    0.04926 =
         0.03607    0.00775    0.00235    0.00007
C13   1    0.710546    0.572664    0.289684    11.00000    0.03033    0.05091 =
         0.04602    0.01181    0.00372   -0.01090
AFIX  43
H13A  2    0.774537    0.626733    0.291860    11.00000   -1.20000
AFIX   0
C14   1    0.593281    0.581078    0.209246    11.00000    0.03379    0.04187 =
         0.03404    0.01120    0.00459   -0.00400
AFIX  43
H14A  2    0.578838    0.641137    0.157586    11.00000   -1.20000
AFIX   0
C15   1    0.874388    0.410852    0.537766    11.00000    0.03874    0.07199 =
         0.04239    0.02144   -0.00300   -0.00271
AFIX 137
H15A  2    0.956593    0.429077    0.590132    11.00000   -1.50000
H15B  2    0.873096    0.329230    0.514997    11.00000   -1.50000
H15C  2    0.810014    0.422453    0.569600    11.00000   -1.50000
AFIX   0
O6    4    0.470610    0.268429    0.015083    11.00000    0.03050    0.07385 =
         0.06944    0.02174    0.00843   -0.00754
C16   1    0.498319    0.159459    0.062968    11.00000    0.07212    0.07115 =
         0.09050    0.01961    0.03486   -0.00803
AFIX 137
H16A  2    0.587903    0.143941    0.082181    11.00000   -1.50000
H16B  2    0.450712    0.099131    0.013595    11.00000   -1.50000
H16C  2    0.475923    0.158296    0.126968    11.00000   -1.50000
AFIX   0
H2B   2    0.411018    0.604481    0.022461    11.00000    0.03393
H2A   2   -0.189855    0.846192   -0.495759    11.00000    0.05828
H1A   2    0.083336    0.896507   -0.447811    11.00000    0.05706
H3A   2   -0.237623    0.609000   -0.256754    11.00000    0.05924
H6A   2    0.384261    0.274272   -0.010389    11.00000    0.09309
HKLF 4
REM  A in P2(1)/c
REM R1 =  0.0420 for   2230 Fo > 4sig(Fo)  and  0.0555 for all   2787 data
REM    239 parameters refined using      0 restraints
END
WGHT      0.0615      0.3190
REM Highest difference peak  0.216,  deepest hole -0.232,  1-sigma level  0.041
Q1    1   0.4987  0.4855  0.2626  11.00000  0.05    0.22
Q2    1  -0.0406  0.7605 -0.3837  11.00000  0.05    0.20
Q3    1  -0.0470  0.7972 -0.3541  11.00000  0.05    0.18
Q4    1   0.1197  0.6840 -0.2734  11.00000  0.05    0.18
Q5    1   0.5186  0.4467  0.2200  11.00000  0.05    0.17
Q6    1   0.0571  0.6915 -0.1985  11.00000  0.05    0.17
Q7    1  -0.0538  0.6414 -0.2877  11.00000  0.05    0.17
Q8    1   0.5214  0.5599  0.2230  11.00000  0.05    0.17
Q9    1   0.5443  0.5260  0.1962  11.00000  0.05    0.17
Q10   1   0.0654  0.7466 -0.3644  11.00000  0.05    0.16
;
