# Supplementary material for: (E)-4-Meth­oxy-N′-(3,4,5-trihy­droxy­benzyl­idene)benzohydrazide methanol monosolvate
Source: Acta Crystallogr Sect E Struct Rep Online. 2012 Sep 5;68(Pt 10):o2846. doi: 10.1107/S1600536812036550 (PMC3470206; doi:10.1107/S1600536812036550)
Supplement: Supplementary file 2 [file e-68-o2846-Isup2.hkl]

# 
# h,k,l, Fc-squared, Fo-squared, sigma(Fo-squared) and status flag 
# 
data_I
_shelx_title ' A in P2(1)/c' 
_shelx_refln_list_code          4 
_shelx_F_calc_maximum      205.55 
_exptl_crystal_F_000       704.00 
_reflns_d_resolution_high  0.8255 
 
loop_ 
 _symmetry_equiv_pos_as_xyz 
 'x, y, z' 
 '-x, y+1/2, -z+1/2' 
 '-x, -y, -z' 
 'x, -y-1/2, z-1/2' 
 
_cell_length_a    11.1846 
_cell_length_b    11.1909 
_cell_length_c    13.1806 
_cell_angle_alpha  90.000 
_cell_angle_beta  110.368 
_cell_angle_gamma  90.000 
 
_shelx_F_squared_multiplier     1.000 
 
loop_ 
 _refln_index_h 
 _refln_index_k 
 _refln_index_l 
 _refln_F_squared_calc 
 _refln_F_squared_meas 
 _refln_F_squared_sigma 
 _refln_observed_status 
   1   0   0      149.75      221.14      2.85 o 
   2   0   0       66.60       82.42      3.35 o 
   3   0   0     2500.21     2442.63     19.34 o 
   4   0   0     4359.56     4578.52     29.91 o 
   5   0   0       81.83       84.93      4.25 o 
   6   0   0      164.94      157.09      5.83 o 
   7   0   0       26.89       30.43      3.61 o 
   8   0   0     7276.64     7325.95     57.13 o 
   9   0   0      974.07      895.91     16.37 o 
  10   0   0       79.23       80.08      6.44 o 
  11   0   0        0.50       -0.74      3.56 o 
  12   0   0       36.80       37.40      8.87 o 
   1   1   0       13.49       12.41      0.62 o 
   2   1   0      160.91      146.57      3.63 o 
   3   1   0      565.38      553.30      5.33 o 
   4   1   0     1343.45     1289.14      9.63 o 
   5   1   0     1558.57     1676.39     12.19 o 
   6   1   0      130.60      133.09      3.90 o 
   7   1   0        0.04        3.35      1.55 o 
   8   1   0      136.95      138.85      4.68 o 
   9   1   0      390.64      405.75      7.92 o 
  10   1   0      143.61      143.48      5.92 o 
  11   1   0       19.55       27.64      3.54 o 
  12   1   0       14.96       21.10      3.67 o 
   0   2   0      382.31      423.76      5.50 o 
   1   2   0     6270.66     6411.54     49.35 o 
   2   2   0     3789.85     3850.83     28.60 o 
   3   2   0     2929.89     2851.50     15.67 o 
   4   2   0        2.04        8.97      1.51 o 
   5   2   0        5.43        4.71      1.45 o 
   6   2   0      107.61      146.16      4.43 o 
   7   2   0      111.73      113.15      4.37 o 
   8   2   0       39.50       34.25      4.68 o 
   9   2   0     1879.83     1890.17     18.51 o 
  10   2   0      434.21      446.00      9.52 o 
  11   2   0       37.71       42.42      4.16 o 
  12   2   0      123.17      143.68      7.44 o 
   1   3   0     2343.60     2186.22     14.27 o 
   2   3   0       34.90       33.39      2.18 o 
   3   3   0     1020.99     1011.46      9.39 o 
   4   3   0      203.48      236.07      4.52 o 
   5   3   0       60.65       59.54      2.92 o 
   6   3   0      274.32      273.61      6.92 o 
   7   3   0      165.03      143.72      4.86 o 
   8   3   0     1992.35     1978.14     18.19 o 
   9   3   0      650.09      651.31     10.91 o 
  10   3   0        1.22        1.50      2.20 o 
  11   3   0        9.95       12.80      3.31 o 
  12   3   0        0.01        3.85      2.66 o 
   0   4   0      623.19      464.36      6.96 o 
   1   4   0      232.35      232.94      3.25 o 
   2   4   0       46.84       35.87      2.47 o 
   3   4   0     1906.38     2052.01     19.31 o 
   4   4   0     1545.65     1499.87     11.70 o 
   5   4   0     2731.27     3092.49     19.77 o 
   6   4   0       10.21       10.11      2.18 o 
   7   4   0       87.57       84.81      4.17 o 
   8   4   0        2.16        2.24      2.06 o 
   9   4   0      588.27      602.48     10.63 o 
  10   4   0       11.19       11.93      3.28 o 
  11   4   0       81.23       83.13      6.23 o 
  12   4   0       35.17       47.48      5.86 o 
   1   5   0       22.56       21.70      2.85 o 
   2   5   0      192.30      160.37      4.25 o 
   3   5   0        3.48        4.56      1.67 o 
   4   5   0       83.99       91.69      4.34 o 
   5   5   0      582.98      601.89      7.63 o 
   6   5   0      169.42      158.26      5.13 o 
   7   5   0        1.37       -1.53      1.68 o 
   8   5   0       45.51       50.04      4.65 o 
   9   5   0      150.18      139.98      7.00 o 
  10   5   0       66.88       66.11      5.61 o 
  11   5   0       63.80       73.43      6.09 o 
   0   6   0       25.41       28.16      2.69 o 
   1   6   0      368.15      388.99      6.64 o 
   2   6   0      215.88      209.46      5.13 o 
   3   6   0      239.45      212.45      5.94 o 
   4   6   0      647.70      667.03     10.83 o 
   5   6   0       39.24       44.52      3.91 o 
   6   6   0        4.45        6.32      2.43 o 
   7   6   0        0.09        0.48      3.00 o 
   8   6   0      100.97      105.33      6.25 o 
   9   6   0       18.18       14.85      3.68 o 
  10   6   0        0.00       -0.98      3.77 o 
  11   6   0        0.48        4.02      4.25 o 
   1   7   0      435.58      412.07      7.37 o 
   2   7   0       12.41       10.32      1.99 o 
   3   7   0      286.87      301.81      6.82 o 
   4   7   0        6.15        6.06      2.30 o 
   5   7   0       51.40       54.40      4.43 o 
   6   7   0       36.41       36.29      4.13 o 
   7   7   0       14.57       13.91      3.26 o 
   8   7   0       20.52       21.63      3.80 o 
   9   7   0       54.80       53.20      5.43 o 
  10   7   0       16.91       16.45      3.91 o 
   0   8   0      113.93      106.41      7.79 o 
   1   8   0       12.23       11.80      2.18 o 
   2   8   0       92.68      100.87      4.67 o 
   3   8   0       45.44       44.58      3.59 o 
   4   8   0      166.63      157.57      5.64 o 
   5   8   0        3.95        7.24      2.52 o 
   6   8   0       38.72       34.08      4.24 o 
   7   8   0        6.90        4.43      2.80 o 
   8   8   0      127.35      123.49      7.21 o 
   9   8   0       14.93       14.43      3.72 o 
  10   8   0       35.50       40.13      4.90 o 
   1   9   0        1.44        1.84      2.01 o 
   2   9   0        0.30        0.53      1.66 o 
   3   9   0       10.92       10.30      2.37 o 
   4   9   0       47.62       48.79      4.19 o 
   5   9   0       34.76       35.76      3.85 o 
   6   9   0        0.67       -1.86      2.19 o 
   7   9   0       15.73       16.38      3.61 o 
   8   9   0       73.28       78.56      6.41 o 
   9   9   0      136.23      151.59      8.42 o 
   0  10   0      366.47      392.24     14.97 o 
   1  10   0        7.31       10.22      3.12 o 
   2  10   0       31.85       32.30      4.20 o 
   3  10   0        3.93        3.27      2.05 o 
   4  10   0       28.39       28.84      3.63 o 
   5  10   0       13.81       14.42      2.99 o 
   6  10   0       69.49       72.43      5.50 o 
   7  10   0       34.99       37.03      4.24 o 
   8  10   0       24.43       26.85      3.63 o 
   1  11   0       30.86       28.90      4.18 o 
   2  11   0        5.40        2.67      2.90 o 
   3  11   0       19.86       15.35      3.32 o 
   4  11   0        9.48       10.57      3.02 o 
   5  11   0       12.30       12.68      3.02 o 
   6  11   0        0.17        0.72      2.52 o 
   7  11   0        1.36        6.94      2.23 o 
   0  12   0      311.59      324.76     15.26 o 
   1  12   0      138.50      135.08      8.03 o 
   2  12   0        7.21        4.77      2.83 o 
   3  12   0       56.48       62.78      5.93 o 
   4  12   0       48.40       50.03      5.46 o 
   5  12   0       79.20       81.05      6.83 o 
   1  13   0       67.66       68.66      6.56 o 
   2  13   0        2.83        5.88      2.90 o 
   3  13   0        0.10       -1.22      2.35 o 
 -12   1   1       93.87      106.31      8.33 o 
 -11   1   1       25.20       31.77      3.58 o 
 -10   1   1       82.95       93.21      4.64 o 
  -9   1   1      686.34      681.73      9.89 o 
  -8   1   1       17.30       13.67      2.10 o 
  -7   1   1      514.72      524.22      7.52 o 
  -6   1   1       58.67       75.81      3.34 o 
  -5   1   1     1881.74     2044.13     13.25 o 
  -4   1   1     3400.35     3644.34     19.98 o 
  -3   1   1     4201.17     3819.65     16.91 o 
  -2   1   1      296.78      316.48      4.34 o 
  -1   1   1      799.91      780.31      8.08 o 
   0   1   1     1599.41     1709.83      9.74 o 
   1   1   1      157.68      123.45      3.93 o 
   2   1   1      410.42      365.36      4.39 o 
   3   1   1     4663.09     4618.98     23.93 o 
   4   1   1      518.37      582.68      6.52 o 
   5   1   1     1002.84     1017.93      9.52 o 
   6   1   1      228.52      259.69      5.36 o 
   7   1   1      401.00      414.30      7.17 o 
   8   1   1       61.95       61.15      4.47 o 
   9   1   1       17.75       18.76      3.10 o 
  10   1   1        0.73        1.14      2.35 o 
  11   1   1       45.70       58.92      4.83 o 
  12   1   1       31.69       42.09      5.43 o 
 -12   2   1        1.68        1.75      2.97 o 
 -11   2   1       10.57       10.60      2.61 o 
 -10   2   1       43.43       43.35      3.86 o 
  -9   2   1      831.26      802.58     11.61 o 
  -8   2   1      338.78      341.27      7.64 o 
  -7   2   1      273.48      283.54      7.57 o 
  -6   2   1      170.48      177.32      4.51 o 
  -5   2   1      194.82      162.55      3.98 o 
  -4   2   1     1992.02     1982.75     13.06 o 
  -3   2   1     1805.07     1860.33     11.52 o 
  -2   2   1     1437.31     1271.16     10.33 o 
  -1   2   1     1076.89     1101.81      8.13 o 
   0   2   1     3326.55     3546.12     18.62 o 
   1   2   1       21.27       17.01      1.40 o 
   2   2   1      299.47      270.95      4.80 o 
   3   2   1        9.67       12.85      1.62 o 
   4   2   1       79.49       89.67      3.25 o 
   5   2   1      788.15      876.80      9.74 o 
   6   2   1      946.36      914.10     10.83 o 
   7   2   1      133.61      125.36      4.74 o 
   8   2   1      764.17      809.39     13.85 o 
   9   2   1       23.98       23.08      3.19 o 
  10   2   1      442.37      437.41      9.77 o 
  11   2   1       11.12        8.77      3.56 o 
  12   2   1        1.10        1.73      3.26 o 
 -12   3   1        0.04        5.04      3.89 o 
 -11   3   1       11.33       10.95      2.98 o 
 -10   3   1      193.75      192.16      7.42 o 
  -9   3   1      392.64      370.34      8.07 o 
  -8   3   1       82.08       74.52      4.03 o 
  -7   3   1      342.59      353.69      6.90 o 
  -6   3   1        8.21        6.82      1.61 o 
  -5   3   1     2154.01     2265.30     15.74 o 
  -4   3   1      327.34      373.37      5.39 o 
  -3   3   1      327.30      337.16      4.59 o 
  -2   3   1      206.36      224.70      4.35 o 
  -1   3   1     5133.64     4879.95     24.81 o 
   0   3   1     2070.73     2150.84     16.06 o 
   1   3   1     5233.07     5187.93     24.32 o 
   2   3   1     1535.72     1358.45     14.77 o 
   3   3   1       89.37       87.95      3.59 o 
   4   3   1      367.71      400.35      9.12 o 
   5   3   1      450.45      422.05      6.88 o 
   6   3   1       81.03       97.06      4.11 o 
   7   3   1      179.65      171.99      5.48 o 
   8   3   1      267.17      270.23      7.09 o 
   9   3   1       35.86       36.03      3.80 o 
  10   3   1       36.47       33.62      3.84 o 
  11   3   1        3.92        7.22      3.01 o 
  12   3   1        0.39        3.30      4.61 o 
 -12   4   1        3.81        7.75      3.02 o 
 -11   4   1       24.04       20.74      4.01 o 
 -10   4   1       56.17       63.04      5.21 o 
  -9   4   1      287.55      288.85      7.35 o 
  -8   4   1      638.58      629.69      9.88 o 
  -7   4   1       34.63       31.37      2.84 o 
  -6   4   1     1525.19     1545.60     13.76 o 
  -5   4   1        0.55        1.36      1.06 o 
  -4   4   1      194.88      223.96      4.22 o 
  -3   4   1      194.99      202.63      3.60 o 
  -2   4   1      163.31      143.23      4.03 o 
  -1   4   1       36.50       41.96      2.08 o 
   0   4   1      393.13      406.06      5.18 o 
   1   4   1      425.98      394.64      5.75 o 
   2   4   1      918.45      868.04     16.55 o 
   3   4   1        0.00        0.12      1.44 o 
   4   4   1     1308.76     1458.70     15.13 o 
   5   4   1        3.42       13.50      2.53 o 
   6   4   1       69.93       70.12      4.49 o 
   7   4   1      357.43      321.37      7.52 o 
   8   4   1      266.75      288.73      9.34 o 
   9   4   1       20.47       16.80      3.60 o 
  10   4   1       24.20       20.98      3.77 o 
  11   4   1       26.30       24.04      3.87 o 
 -12   5   1      198.03      208.34     10.14 o 
 -11   5   1      139.44      150.12      8.65 o 
 -10   5   1       14.34       12.46      3.41 o 
  -9   5   1      102.31       99.88      6.93 o 
  -8   5   1       16.08       19.94      3.31 o 
  -7   5   1      154.85      135.81      4.61 o 
  -6   5   1        0.27        1.31      1.24 o 
  -5   5   1       31.28       26.74      2.17 o 
  -4   5   1       39.43       44.27      2.64 o 
  -3   5   1        0.21        1.44      1.76 o 
  -2   5   1      686.97      653.54      8.88 o 
  -1   5   1        0.87       -0.14      0.96 o 
   0   5   1       79.32       92.45      2.88 o 
   1   5   1     1208.52     1305.40      9.39 o 
   2   5   1     1302.22     1433.18     12.94 o 
   3   5   1      452.28      446.94      8.17 o 
   4   5   1        2.40       -0.04      1.54 o 
   5   5   1      118.31       99.14      4.94 o 
   6   5   1        0.53        3.55      2.22 o 
   7   5   1      155.53      156.84      6.52 o 
   8   5   1        0.00        0.40      3.27 o 
   9   5   1       33.45       23.64      4.10 o 
  10   5   1      158.90      158.56      7.63 o 
  11   5   1        2.66        2.04      2.75 o 
 -11   6   1        0.05        2.47      5.45 o 
 -10   6   1       14.87       13.06      3.50 o 
  -9   6   1      106.98      121.56      6.73 o 
  -8   6   1        1.26        1.06      2.19 o 
  -7   6   1      194.40      184.66      6.85 o 
  -6   6   1       51.93       51.96      4.13 o 
  -5   6   1     2275.32     2388.91     21.92 o 
  -4   6   1       25.51       26.18      2.97 o 
  -3   6   1      272.46      241.39      6.19 o 
  -2   6   1      263.76      274.79      5.78 o 
  -1   6   1     1178.73     1211.79     11.79 o 
   0   6   1      348.88      346.69      5.78 o 
   1   6   1      810.18      804.01      9.79 o 
   2   6   1      135.45      125.31      4.22 o 
   3   6   1      909.29      932.76     11.51 o 
   4   6   1      504.94      529.82      9.95 o 
   5   6   1       54.17       59.36      4.45 o 
   6   6   1       29.70       30.90      3.72 o 
   7   6   1       70.47       74.75      5.52 o 
   8   6   1       42.29       43.77      4.97 o 
   9   6   1       48.11       44.60      5.01 o 
  10   6   1        3.51        3.05      4.07 o 
  11   6   1       13.49        6.73      3.61 o 
 -11   7   1       20.03       32.00      4.96 o 
 -10   7   1        2.78       -1.32      3.52 o 
  -9   7   1       15.00        8.93      3.10 o 
  -8   7   1        5.00        4.04      2.80 o 
  -7   7   1        6.00        9.10      2.69 o 
  -6   7   1        4.59        7.45      2.29 o 
  -5   7   1       65.24       72.47      4.72 o 
  -4   7   1        9.13       14.17      2.48 o 
  -3   7   1      245.46      256.54      6.29 o 
  -2   7   1      100.57      104.89      3.98 o 
  -1   7   1      246.73      235.88      5.52 o 
   0   7   1      744.38      752.05      9.36 o 
   1   7   1       23.96       32.29      3.23 o 
   2   7   1      481.68      521.78      8.75 o 
   3   7   1       97.63       77.40      4.16 o 
   4   7   1        0.28       -0.98      1.44 o 
   5   7   1       56.38       62.42      5.86 o 
   6   7   1       14.47        8.54      2.82 o 
   7   7   1       32.67       29.49      4.05 o 
   8   7   1       15.56       10.53      4.04 o 
   9   7   1        2.43       -0.64      2.48 o 
  10   7   1       62.16       71.64      6.18 o 
 -10   8   1       10.22        5.56      5.72 o 
  -9   8   1       29.73       26.24      4.15 o 
  -8   8   1       25.09       16.00      3.62 o 
  -7   8   1      249.18      239.30      9.94 o 
  -6   8   1      187.41      174.66      7.01 o 
  -5   8   1        0.15       -0.14      1.69 o 
  -4   8   1        0.03       -0.54      1.38 o 
  -3   8   1      309.07      298.12      7.16 o 
  -2   8   1      275.46      257.25      6.43 o 
  -1   8   1      386.97      422.66      7.85 o 
   0   8   1      845.91      868.44     10.86 o 
   1   8   1      573.93      576.34     11.18 o 
   2   8   1      214.40      209.16      6.10 o 
   3   8   1       30.63       31.28      3.18 o 
   4   8   1      213.16      214.20      6.66 o 
   5   8   1       30.41       33.31      4.17 o 
   6   8   1      168.67      160.22      7.32 o 
   7   8   1      257.43      259.11      9.17 o 
   8   8   1      345.44      366.38     11.12 o 
   9   8   1       66.35       61.80      7.58 o 
  -9   9   1       23.14       26.52      4.22 o 
  -8   9   1       48.41       49.79      5.26 o 
  -7   9   1        8.65        9.86      5.31 o 
  -6   9   1        0.15       -2.99      2.00 o 
  -5   9   1       10.85       12.02      2.98 o 
  -4   9   1      142.82      135.99      5.82 o 
  -3   9   1        0.07        3.40      1.82 o 
  -2   9   1      172.38      167.76      7.16 o 
  -1   9   1        8.23        9.27      2.11 o 
   0   9   1      159.53      166.76      6.67 o 
   1   9   1        3.98        3.22      2.07 o 
   2   9   1      173.08      175.57      9.74 o 
   3   9   1       48.17       45.46      3.98 o 
   4   9   1      141.23      135.35      6.04 o 
   5   9   1        9.77        5.14      2.38 o 
   6   9   1        0.15        2.59      1.92 o 
   7   9   1       34.11       38.52      4.29 o 
   8   9   1        8.08        7.55      4.10 o 
   9   9   1       29.35       30.21      4.54 o 
  -8  10   1        7.61        1.57      2.84 o 
  -7  10   1       50.64       54.56      4.80 o 
  -6  10   1       32.34       35.72      4.07 o 
  -5  10   1       53.28       53.63      4.60 o 
  -4  10   1      101.72       97.63      5.64 o 
  -3  10   1      104.14      107.93      5.63 o 
  -2  10   1       68.88       69.46      5.57 o 
  -1  10   1      250.55      261.66      8.77 o 
   0  10   1        0.01       -0.01      2.06 o 
   1  10   1        0.00       -0.06      2.19 o 
   2  10   1       83.01       82.22      6.04 o 
   3  10   1       84.14       88.40      6.25 o 
   4  10   1      252.11      263.04      8.12 o 
   5  10   1       91.44      102.58      6.11 o 
   6  10   1       81.11       81.67      5.68 o 
   7  10   1       20.86       14.11      2.87 o 
   8  10   1       68.25       61.93      5.42 o 
  -7  11   1       38.53       47.06      4.40 o 
  -6  11   1       18.48       16.76      3.31 o 
  -5  11   1       31.69       42.12      4.39 o 
  -4  11   1       39.12       45.82      4.43 o 
  -3  11   1       22.23       27.37      4.13 o 
  -2  11   1        0.79        3.55      2.47 o 
  -1  11   1       77.78       82.10      6.32 o 
   0  11   1       21.07       18.30      3.50 o 
   1  11   1       18.05       20.36      3.73 o 
   2  11   1       22.21       22.53      3.86 o 
   3  11   1        9.09        9.55      2.90 o 
   4  11   1        0.15       -1.35      2.27 o 
   5  11   1      104.16      107.71      7.38 o 
   6  11   1       14.07       17.17      4.26 o 
   7  11   1       38.55       49.53      4.87 o 
  -6  12   1       39.34       39.47      5.04 o 
  -5  12   1      151.93      173.49     12.03 o 
  -4  12   1      125.94      137.06      8.23 o 
  -3  12   1        0.69        0.01      2.35 o 
  -2  12   1        2.27        4.45      2.53 o 
  -1  12   1       16.39       14.87      3.57 o 
   0  12   1       48.83       46.14      5.31 o 
   1  12   1       11.96       12.78      3.40 o 
   2  12   1       27.55       29.41      4.45 o 
   3  12   1      187.53      214.57     11.30 o 
   4  12   1      177.46      190.40      8.88 o 
   5  12   1      305.86      336.81     11.61 o 
  -3  13   1        0.30       -1.24      3.89 o 
  -2  13   1        3.78        2.17      2.78 o 
  -1  13   1       47.93       62.85      6.24 o 
   0  13   1        0.05       -3.21      2.36 o 
   1  13   1       12.80       19.41      3.84 o 
   2  13   1        0.49       -3.30      2.20 o 
   3  13   1        1.52        3.46      2.89 o 
 -13   0   2       32.18       46.28      7.41 o 
 -12   0   2      318.05      290.75     22.77 o 
 -11   0   2        3.51        3.20      3.68 o 
 -10   0   2     2500.84     2553.99     28.74 o 
  -9   0   2     1616.68     1550.83     20.46 o 
  -8   0   2      557.04      532.14     10.98 o 
  -7   0   2      141.29      139.40      8.30 o 
  -6   0   2      646.93      666.04     14.43 o 
  -5   0   2      481.18      529.77      8.33 o 
  -4   0   2     2598.93     2777.82     19.87 o 
  -3   0   2       80.58       83.68      3.97 o 
  -2   0   2     9797.74    10139.12     95.63 o 
  -1   0   2      286.42      364.87      3.78 o 
   0   0   2       75.38       46.15      1.41 o 
   1   0   2      283.77      253.61      3.96 o 
   2   0   2     4541.56     4454.62     45.91 o 
   3   0   2      504.32      430.70      7.35 o 
   4   0   2     1948.17     2165.70     19.42 o 
   5   0   2     2424.39     2890.35     24.91 o 
   6   0   2     1331.08     1351.96     17.39 o 
   7   0   2     2103.01     2154.72     24.14 o 
   8   0   2     1930.56     1936.26     24.28 o 
   9   0   2      473.41      479.81     12.76 o 
  10   0   2       88.79       94.36      8.90 o 
  11   0   2       23.24       35.50      6.57 o 
  12   0   2      308.70      443.50     17.23 o 
 -13   1   2       84.38      103.12     10.31 o 
 -12   1   2       32.19       38.31      5.42 o 
 -11   1   2      302.53      320.73     12.43 o 
 -10   1   2       55.08       63.48      3.94 o 
  -9   1   2      158.23      146.51      4.75 o 
  -8   1   2       92.66       77.87      3.56 o 
  -7   1   2      295.00      244.60      5.07 o 
  -6   1   2      387.14      420.22      6.27 o 
  -5   1   2      246.85      210.21      3.89 o 
  -4   1   2     4089.19     4025.45     20.47 o 
  -3   1   2     1579.16     1527.03      9.51 o 
  -2   1   2      797.82      917.59      6.10 o 
  -1   1   2      798.02      748.73      6.50 o 
   0   1   2     3252.60     3429.35     27.98 o 
   1   1   2     3512.85     3412.49     20.93 o 
   2   1   2        2.22       -0.47      1.50 o 
   3   1   2        3.83        4.37      1.93 o 
   4   1   2       18.10       11.65      1.95 o 
   5   1   2      227.47      207.22      5.11 o 
   6   1   2      307.39      292.75      6.50 o 
   7   1   2      255.57      250.71      6.55 o 
   8   1   2      648.46      633.64     10.62 o 
   9   1   2      180.39      180.85      6.47 o 
  10   1   2      197.47      191.68      7.03 o 
  11   1   2       26.49       35.23      4.74 o 
 -13   2   2       30.79       37.49      6.93 o 
 -12   2   2       90.69       90.97      7.87 o 
 -11   2   2       13.83       18.79      3.20 o 
 -10   2   2      732.41      770.95     11.67 o 
  -9   2   2      874.04      897.42     11.80 o 
  -8   2   2      108.38       99.08      4.23 o 
  -7   2   2        4.56        6.47      1.70 o 
  -6   2   2      264.63      332.00      5.81 o 
  -5   2   2        5.99        5.73      1.34 o 
  -4   2   2     3406.94     3684.50     24.10 o 
  -3   2   2       85.50       83.76      2.58 o 
  -2   2   2     1269.05     1321.65      9.70 o 
  -1   2   2    42250.14    40317.73    411.83 o 
   0   2   2        1.77        2.69      0.92 o 
   1   2   2        3.04        1.12      1.54 o 
   2   2   2      844.98      839.01     10.36 o 
   3   2   2      895.88      850.99      9.87 o 
   4   2   2     5920.94     6719.93     36.87 o 
   5   2   2       14.56       19.06      2.48 o 
   6   2   2       56.73       65.44      3.71 o 
   7   2   2     1483.10     1514.33     15.54 o 
   8   2   2      300.36      282.30      7.44 o 
   9   2   2       55.10       62.56      4.63 o 
  10   2   2        0.01        2.87      2.28 o 
  11   2   2        0.67       -2.30      2.89 o 
 -12   3   2       17.02       29.50      6.48 o 
 -11   3   2       29.42       27.68      3.63 o 
 -10   3   2      731.71      742.07     11.62 o 
  -9   3   2      403.08      423.03      8.39 o 
  -8   3   2       14.57       13.54      2.31 o 
  -7   3   2       25.61       27.43      3.04 o 
  -6   3   2      290.10      288.68      5.60 o 
  -5   3   2      124.60      137.42      3.63 o 
  -4   3   2       69.16       63.42      2.89 o 
  -3   3   2      189.27      182.99      4.12 o 
  -2   3   2      504.78      504.19      9.64 o 
  -1   3   2    24026.67    23993.77     96.94 o 
   0   3   2      390.56      385.88      7.58 o 
   1   3   2     1982.74     1880.43     14.14 o 
   2   3   2     1017.53      983.73     10.42 o 
   3   3   2      792.84      783.18      9.99 o 
   4   3   2      472.95      512.10      8.67 o 
   5   3   2      538.63      512.45      9.25 o 
   6   3   2      336.13      353.12      8.39 o 
   7   3   2      299.68      292.86      8.19 o 
   8   3   2       21.46       17.07      3.49 o 
   9   3   2        7.48        7.23      3.30 o 
  10   3   2       16.01       18.06      3.63 o 
  11   3   2       99.87      106.31      8.08 o 
 -12   4   2       72.31       83.11     10.10 o 
 -11   4   2       14.79       16.27      4.75 o 
 -10   4   2       24.90       30.91      3.45 o 
  -9   4   2      152.98      139.67      6.21 o 
  -8   4   2       31.41       31.45      2.97 o 
  -7   4   2      278.86      265.93      6.00 o 
  -6   4   2       41.35       41.81      2.69 o 
  -5   4   2      698.90      796.16      8.86 o 
  -4   4   2      228.36      254.93      5.62 o 
  -3   4   2     2632.17     2681.98     18.86 o 
  -2   4   2        4.40        2.86      1.10 o 
  -1   4   2     1650.75     1725.59     16.15 o 
   0   4   2       53.16       53.96      2.23 o 
   1   4   2     5528.02     5577.75     31.14 o 
   2   4   2       36.11       43.64      2.64 o 
   3   4   2      624.04      736.68     16.32 o 
   4   4   2      409.34      426.98      8.39 o 
   5   4   2       49.31       43.71      3.75 o 
   6   4   2       18.31       16.06      3.00 o 
   7   4   2      346.59      342.27      9.14 o 
   8   4   2      174.31      166.27      7.08 o 
   9   4   2      223.38      190.14      7.90 o 
  10   4   2        9.14       16.16      3.68 o 
  11   4   2      126.64      140.40      9.18 o 
 -12   5   2       10.68       19.10     10.14 o 
 -11   5   2       14.10       13.66      3.69 o 
 -10   5   2       68.42       74.11      5.46 o 
  -9   5   2      349.69      333.86      9.06 o 
  -8   5   2        1.69        0.53      2.26 o 
  -7   5   2       46.02       44.23      3.05 o 
  -6   5   2        3.22        2.53      1.32 o 
  -5   5   2      298.99      343.32      5.83 o 
  -4   5   2     1285.36     1360.89     14.19 o 
  -3   5   2       87.74       76.68      3.45 o 
  -2   5   2      972.59      992.02     11.02 o 
  -1   5   2       15.82       11.97      1.51 o 
   0   5   2      238.41      242.32      4.48 o 
   1   5   2        0.00        0.59      0.66 o 
   2   5   2        9.99        8.66      1.76 o 
   3   5   2      172.55      166.66      5.65 o 
   4   5   2       98.78      102.09      4.86 o 
   5   5   2      463.40      493.57     10.05 o 
   6   5   2       73.56       59.11      4.73 o 
   7   5   2      107.09      105.89      6.13 o 
   8   5   2      187.73      188.49      7.84 o 
   9   5   2        9.69       12.33      3.35 o 
  10   5   2        6.26       12.01      4.65 o 
  11   5   2       47.52       43.66      7.06 o 
 -11   6   2       24.01       23.11      4.39 o 
 -10   6   2       11.07        8.21      3.10 o 
  -9   6   2      303.78      294.51      8.85 o 
  -8   6   2       14.89       10.51      2.78 o 
  -7   6   2       74.95       68.71      4.74 o 
  -6   6   2        1.35       -2.67      1.78 o 
  -5   6   2        1.31        0.91      0.97 o 
  -4   6   2      133.12      139.50      4.92 o 
  -3   6   2        0.09       -1.51      1.01 o 
  -2   6   2        6.37       10.02      1.61 o 
  -1   6   2      113.55      120.02      3.65 o 
   0   6   2      557.39      566.58      7.38 o 
   1   6   2       70.19       75.62      2.57 o 
   2   6   2       66.56       65.70      3.54 o 
   3   6   2      134.43      108.66      4.45 o 
   4   6   2      137.40      143.75      6.74 o 
   5   6   2        8.95       12.55      2.72 o 
   6   6   2       22.46       19.12      3.50 o 
   7   6   2      242.56      234.41      8.43 o 
   8   6   2      698.92      681.63     15.77 o 
   9   6   2      266.83      253.84      9.33 o 
  10   6   2       61.81       61.72      5.95 o 
 -11   7   2       27.51       28.53      4.89 o 
 -10   7   2       41.36       44.95      7.46 o 
  -9   7   2       31.45       23.59      3.85 o 
  -8   7   2        3.18        3.04      2.77 o 
  -7   7   2       24.45       27.33      3.52 o 
  -6   7   2      381.35      384.33      9.23 o 
  -5   7   2      310.68      305.43      7.94 o 
  -4   7   2       10.07       11.46      2.19 o 
  -3   7   2      211.70      220.45      5.76 o 
  -2   7   2       20.47       16.83      2.13 o 
  -1   7   2      188.23      155.09      5.37 o 
   0   7   2       76.10       66.20      3.12 o 
   1   7   2        2.50        6.14      1.28 o 
   2   7   2      116.98      112.30      5.15 o 
   3   7   2        9.98       12.06      2.26 o 
   4   7   2        8.70        7.99      2.18 o 
   5   7   2       36.11       33.97      4.04 o 
   6   7   2      177.49      172.05      8.63 o 
   7   7   2        3.27        5.82      4.99 o 
   8   7   2       20.49       19.94      4.66 o 
   9   7   2       54.69       66.19      6.05 o 
  10   7   2      118.22      141.95      8.34 o 
 -10   8   2        2.23        4.52      3.18 o 
  -9   8   2        8.40       10.29      3.12 o 
  -8   8   2        6.27        1.53      2.30 o 
  -7   8   2      125.76      123.56      6.38 o 
  -6   8   2       41.60       46.85      4.46 o 
  -5   8   2      274.88      259.78      7.83 o 
  -4   8   2       82.76       83.84      4.52 o 
  -3   8   2       53.57       52.54      3.70 o 
  -2   8   2       92.41       87.60      4.18 o 
  -1   8   2      320.97      310.34      6.71 o 
   0   8   2       56.86       65.06      3.47 o 
   1   8   2        0.42       -0.34      1.62 o 
   2   8   2       11.36       11.11      2.61 o 
   3   8   2       72.79       74.93      5.14 o 
   4   8   2        0.06       -0.35      1.73 o 
   5   8   2        9.53        9.89      2.60 o 
   6   8   2       21.23       20.88      3.40 o 
   7   8   2      311.65      303.89     10.02 o 
   8   8   2        0.00        0.50      2.90 o 
   9   8   2       18.81       27.11      4.51 o 
  -9   9   2        4.21        6.91      3.23 o 
  -8   9   2        4.40        1.78      3.22 o 
  -7   9   2       14.31       18.79      4.24 o 
  -6   9   2       93.54       97.22      7.25 o 
  -5   9   2      307.05      312.99      8.28 o 
  -4   9   2       47.65       50.99      4.04 o 
  -3   9   2        1.90        1.79      1.63 o 
  -2   9   2      151.49      147.59      9.17 o 
  -1   9   2       65.51       76.08      4.23 o 
   0   9   2       37.52       38.42      4.07 o 
   1   9   2        1.42        3.49      2.09 o 
   2   9   2        1.62        1.80      2.28 o 
   3   9   2      200.33      197.06      7.62 o 
   4   9   2      249.14      239.27      8.54 o 
   5   9   2       12.50       12.05      2.86 o 
   6   9   2        0.46        1.33      1.96 o 
   7   9   2       62.24       67.98      5.36 o 
   8   9   2        1.93        5.83      2.41 o 
  -9  10   2      273.15      309.07     12.63 o 
  -8  10   2        7.14       10.78      3.16 o 
  -7  10   2       43.96       41.20      4.94 o 
  -6  10   2       13.77       15.96      3.02 o 
  -5  10   2      264.83      267.05      8.04 o 
  -4  10   2       44.85       50.19      4.35 o 
  -3  10   2       69.93       69.36      4.73 o 
  -2  10   2      457.63      450.06     15.93 o 
  -1  10   2      614.91      607.81     13.08 o 
   0  10   2       35.40       33.35      4.35 o 
   1  10   2       83.00       86.01      6.07 o 
   2  10   2       70.10       72.38      5.78 o 
   3  10   2        7.30        7.19      3.01 o 
   4  10   2        7.77       11.84      3.09 o 
   5  10   2      182.55      191.38      9.81 o 
   6  10   2      135.17      123.80      7.64 o 
   7  10   2       10.62       11.52      3.09 o 
  -7  11   2        0.00       -1.69      1.72 o 
  -6  11   2      124.28      129.18      6.85 o 
  -5  11   2       25.95       27.13      3.72 o 
  -4  11   2       37.34       35.27      4.54 o 
  -3  11   2       11.45       12.85      3.27 o 
  -2  11   2       16.59       23.55      3.78 o 
  -1  11   2       64.42       63.78      5.60 o 
   0  11   2       97.87      101.64      6.88 o 
   1  11   2        8.39        9.08      3.18 o 
   2  11   2       91.54       97.84      6.82 o 
   3  11   2       66.26       65.31      5.82 o 
   4  11   2       19.47       21.86      4.13 o 
   5  11   2       38.26       37.23      8.10 o 
   6  11   2        9.05        9.98      2.76 o 
  -6  12   2        3.23        3.62      2.63 o 
  -5  12   2       11.14       14.95      3.61 o 
  -4  12   2       26.34       27.99      4.18 o 
  -3  12   2        7.56       16.59      3.39 o 
  -2  12   2      113.42      103.49      7.23 o 
  -1  12   2       10.52       13.78      3.62 o 
   0  12   2       46.49       42.46      5.19 o 
   1  12   2        6.87        7.81      3.12 o 
   2  12   2        0.90       -2.64      2.83 o 
   3  12   2        3.64        5.33      3.23 o 
   4  12   2       22.48       35.02      5.36 o 
   5  12   2       33.61       45.43      5.87 o 
  -3  13   2       21.69       25.33      4.33 o 
  -2  13   2        5.72        7.17      2.65 o 
  -1  13   2       17.22       13.32      3.53 o 
   0  13   2       52.29       59.53      6.05 o 
   1  13   2        0.02       -1.10      2.64 o 
   2  13   2        2.64       -0.60      2.23 o 
 -13   1   3       12.60       16.20      5.22 o 
 -12   1   3       63.96       67.39      6.84 o 
 -11   1   3      217.32      224.27      8.66 o 
 -10   1   3      268.46      271.39      6.37 o 
  -9   1   3      267.36      244.62      5.62 o 
  -8   1   3       14.99       13.56      1.88 o 
  -7   1   3      268.93      258.76      4.91 o 
  -6   1   3      124.70      138.02      3.38 o 
  -5   1   3      152.42      148.56      3.08 o 
  -4   1   3     2886.32     2916.42     28.10 o 
  -3   1   3     5075.81     5013.48     56.05 o 
  -2   1   3     7517.02     7488.38     34.91 o 
  -1   1   3      194.41      200.80      3.79 o 
   0   1   3        0.47        1.52      1.56 o 
   1   1   3       16.50       14.54      1.51 o 
   2   1   3       85.33       63.77      5.33 o 
   3   1   3       80.33       74.29      3.91 o 
   4   1   3       56.47       68.62      4.12 o 
   5   1   3       92.88       80.29      4.13 o 
   6   1   3        0.06       -2.16      2.04 o 
   7   1   3      449.18      457.02      9.70 o 
   8   1   3       89.19       94.08      5.60 o 
   9   1   3      132.59      125.63      6.59 o 
  10   1   3        0.01        3.01      5.61 o 
  11   1   3       15.27       20.21      5.16 o 
 -13   2   3       79.64       89.33      8.06 o 
 -12   2   3       32.06       29.32      9.31 o 
 -11   2   3      221.23      214.50      9.68 o 
 -10   2   3      647.87      659.83     13.36 o 
  -9   2   3      147.96      131.07      5.07 o 
  -8   2   3       69.08       65.13      3.41 o 
  -7   2   3      168.93      144.38      5.59 o 
  -6   2   3      309.27      308.66      5.30 o 
  -5   2   3       75.38       89.40      2.81 o 
  -4   2   3       14.74       16.89      1.52 o 
  -3   2   3     1250.69     1117.53     10.84 o 
  -2   2   3    24202.19    23443.29    109.83 o 
  -1   2   3     4592.50     4887.33     27.90 o 
   0   2   3     4468.00     4214.90     25.85 o 
   1   2   3      242.64      264.70      4.54 o 
   2   2   3       87.16       88.05      4.25 o 
   3   2   3      293.15      324.71      7.41 o 
   4   2   3      591.16      541.41      8.80 o 
   5   2   3       11.26        5.22      2.29 o 
   6   2   3     1555.13     1493.94     17.09 o 
   7   2   3      105.03      110.42      5.63 o 
   8   2   3      447.65      440.70     10.65 o 
   9   2   3      307.25      262.43      9.44 o 
  10   2   3        5.50        4.98      3.67 o 
  11   2   3        0.01        4.38      3.70 o 
 -13   3   3       69.48       75.69      9.71 o 
 -12   3   3        4.10        1.66      3.56 o 
 -11   3   3       17.73        5.94      3.20 o 
 -10   3   3       76.87       63.59      4.74 o 
  -9   3   3        1.51        0.08      1.70 o 
  -8   3   3      820.86      857.42     10.74 o 
  -7   3   3        0.68        0.28      1.32 o 
  -6   3   3      491.98      547.52      8.98 o 
  -5   3   3       28.69       33.53      2.38 o 
  -4   3   3      155.90      155.78      4.22 o 
  -3   3   3        7.95        9.79      1.39 o 
  -2   3   3       29.37       36.14      2.43 o 
  -1   3   3     3831.40     3925.05     38.86 o 
   0   3   3     2387.00     2441.31     16.60 o 
   1   3   3      100.58       91.36      3.25 o 
   2   3   3     1508.37     1585.33     15.94 o 
   3   3   3     2391.41     2547.08     29.04 o 
   4   3   3       35.21       28.23      3.08 o 
   5   3   3      176.63      180.51      6.20 o 
   6   3   3      366.50      367.55      8.83 o 
   7   3   3      588.28      565.74     11.46 o 
   8   3   3      106.53      125.97      6.60 o 
   9   3   3       46.08       38.31      4.65 o 
  10   3   3        0.63        4.30      5.20 o 
  11   3   3        3.81       14.84      5.62 o 
 -12   4   3        6.53        3.96      3.90 o 
 -11   4   3       25.32       23.62      6.95 o 
 -10   4   3      503.09      456.72     11.99 o 
  -9   4   3      353.66      345.78      7.56 o 
  -8   4   3       82.37       72.94      3.81 o 
  -7   4   3        0.02        1.09      1.39 o 
  -6   4   3       23.95       18.77      1.97 o 
  -5   4   3      462.29      439.82      7.47 o 
  -4   4   3       14.74       16.18      1.87 o 
  -3   4   3      103.67      112.96      3.64 o 
  -2   4   3      484.88      470.92      6.96 o 
  -1   4   3     7851.01     8347.23     41.88 o 
   0   4   3     2719.80     2785.46     19.58 o 
   1   4   3     2315.84     2347.31     17.97 o 
   2   4   3      194.19      216.30      5.46 o 
   3   4   3        0.21       -2.33      1.55 o 
   4   4   3      481.09      454.71      9.00 o 
   5   4   3      150.95      124.55      5.45 o 
   6   4   3      509.96      484.19     10.37 o 
   7   4   3      313.39      313.53      8.94 o 
   8   4   3      369.79      343.01      9.89 o 
   9   4   3       87.66       76.97      6.34 o 
  10   4   3       20.95       29.63      5.07 o 
  11   4   3       16.28       14.46     11.73 o 
 -12   5   3        2.52        8.25      4.27 o 
 -11   5   3      116.25      111.58      7.73 o 
 -10   5   3        4.99       12.78      3.76 o 
  -9   5   3       10.83       16.37      3.08 o 
  -8   5   3      588.35      553.81     15.09 o 
  -7   5   3        3.89        1.77      1.49 o 
  -6   5   3       59.18       63.80      3.13 o 
  -5   5   3       39.79       33.19      2.88 o 
  -4   5   3       43.97       43.46      2.99 o 
  -3   5   3     1138.15     1066.43     13.02 o 
  -2   5   3      672.82      672.94     11.33 o 
  -1   5   3      616.51      640.39      8.83 o 
   0   5   3     2064.65     2206.40     17.30 o 
   1   5   3      567.22      580.43      9.04 o 
   2   5   3      175.33      155.40      5.05 o 
   3   5   3       88.92       86.50      5.07 o 
   4   5   3      119.37      115.12      5.27 o 
   5   5   3        0.47       -1.40      1.98 o 
   6   5   3      833.63      835.25     14.04 o 
   7   5   3      145.38      168.16      7.32 o 
   8   5   3       87.68       71.51      6.72 o 
   9   5   3        0.08       -2.54      2.51 o 
  10   5   3       20.96       22.98      4.64 o 
 -12   6   3        1.44        6.95      4.89 o 
 -11   6   3       83.58      101.46      8.20 o 
 -10   6   3       83.79       84.26      6.94 o 
  -9   6   3      249.43      241.39      8.03 o 
  -8   6   3       54.95       43.67      4.14 o 
  -7   6   3       75.37       88.31      4.95 o 
  -6   6   3        9.29       13.72      2.43 o 
  -5   6   3        0.87        5.15      1.75 o 
  -4   6   3      653.03      629.08     10.05 o 
  -3   6   3      433.62      393.79      9.18 o 
  -2   6   3       34.96       32.39      2.51 o 
  -1   6   3        0.91        2.09      1.10 o 
   0   6   3       52.32       62.67      2.78 o 
   1   6   3        0.41        4.03      1.01 o 
   2   6   3      365.14      367.43      8.09 o 
   3   6   3      712.47      699.45     13.42 o 
   4   6   3       66.56       72.55      4.75 o 
   5   6   3      110.57      116.39      6.37 o 
   6   6   3      124.02      124.01      6.63 o 
   7   6   3      755.11      747.33     14.57 o 
   8   6   3        0.77        2.20      2.83 o 
   9   6   3       20.45       25.87      4.78 o 
  10   6   3       19.13       17.25      5.81 o 
 -11   7   3        2.97        3.92      5.04 o 
 -10   7   3       14.62        9.81      3.18 o 
  -9   7   3       14.86       13.17      3.11 o 
  -8   7   3       78.38       64.41      8.42 o 
  -7   7   3      138.30      133.86      7.65 o 
  -6   7   3      115.42      111.71      5.41 o 
  -5   7   3       10.10       10.37      2.44 o 
  -4   7   3        9.97        7.33      2.17 o 
  -3   7   3       50.13       54.38      3.72 o 
  -2   7   3       14.47       16.33      2.20 o 
  -1   7   3      109.60      123.77      4.10 o 
   0   7   3      457.28      475.51      8.29 o 
   1   7   3     1406.33     1438.72     13.66 o 
   2   7   3       27.08       34.47      3.61 o 
   3   7   3       15.65       13.26      2.73 o 
   4   7   3       43.58       47.49      4.39 o 
   5   7   3       94.70       97.84      5.97 o 
   6   7   3      563.18      562.51     12.66 o 
   7   7   3      381.49      345.84     10.39 o 
   8   7   3       34.07       30.82      4.68 o 
   9   7   3       64.67       82.48      9.03 o 
 -10   8   3       53.58       62.37      7.60 o 
  -9   8   3       24.96       26.97      4.78 o 
  -8   8   3      160.26      139.31      6.59 o 
  -7   8   3      110.76      123.67      6.24 o 
  -6   8   3      270.56      266.53     10.66 o 
  -5   8   3        6.88        3.72      1.99 o 
  -4   8   3       44.40       43.53      3.89 o 
  -3   8   3       43.66       42.38      3.36 o 
  -2   8   3        6.79        5.57      1.79 o 
  -1   8   3        0.63        1.72      1.30 o 
   0   8   3        3.27        2.94      1.31 o 
   1   8   3      288.59      287.50      8.14 o 
   2   8   3       77.22       84.17      5.56 o 
   3   8   3        1.15        1.21      2.02 o 
   4   8   3        1.65       -0.95      1.94 o 
   5   8   3       91.44       86.92      6.07 o 
   6   8   3      253.93      252.67      9.03 o 
   7   8   3        8.50       12.75      3.68 o 
   8   8   3      137.65      129.66      9.07 o 
   9   8   3        1.33        6.32      3.58 o 
 -10   9   3        0.56        0.63      4.02 o 
  -9   9   3       17.99       13.96      4.11 o 
  -8   9   3       17.51       14.39      3.13 o 
  -7   9   3       68.85       63.68      5.42 o 
  -6   9   3       22.71       31.75      4.07 o 
  -5   9   3      187.24      178.73      6.37 o 
  -4   9   3      140.03      135.76      5.45 o 
  -3   9   3       67.11       61.71      4.17 o 
  -2   9   3       37.19       30.70      3.08 o 
  -1   9   3      115.75      108.44      9.63 o 
   0   9   3        2.76        2.73      1.87 o 
   1   9   3       38.58       36.98      4.13 o 
   2   9   3       31.95       40.76      4.48 o 
   3   9   3       14.94       13.78      3.29 o 
   4   9   3      225.25      232.51     10.51 o 
   5   9   3       21.81       16.82      3.97 o 
   6   9   3       89.06       89.80      6.60 o 
   7   9   3       24.14       29.48      4.16 o 
   8   9   3        1.91        4.54      2.61 o 
  -9  10   3        2.13        2.85      3.44 o 
  -8  10   3      167.74      159.76      7.74 o 
  -7  10   3       51.54       51.69      5.21 o 
  -6  10   3       43.54       41.06      4.15 o 
  -5  10   3       18.22       18.66      3.13 o 
  -4  10   3       74.78       71.16      4.88 o 
  -3  10   3      366.71      371.37      8.82 o 
  -2  10   3       68.93       83.97      5.93 o 
  -1  10   3       19.31       21.31      3.51 o 
   0  10   3       83.95       80.53      9.24 o 
   1  10   3        4.23        3.90      2.48 o 
   2  10   3      190.26      196.35      9.31 o 
   3  10   3       62.58       65.66      5.84 o 
   4  10   3      104.67      108.49      6.99 o 
   5  10   3      198.36      195.81      8.78 o 
   6  10   3       71.72       70.25      6.13 o 
   7  10   3       22.01       19.74      3.69 o 
  -7  11   3        7.25        7.51      2.54 o 
  -6  11   3       46.28       49.60      4.64 o 
  -5  11   3       27.84       33.55      3.93 o 
  -4  11   3        2.65        2.67      2.45 o 
  -3  11   3      171.31      187.12      8.77 o 
  -2  11   3       62.67       69.34      5.95 o 
  -1  11   3       22.47       24.11      3.89 o 
   0  11   3       11.34       12.01      3.15 o 
   1  11   3        2.17       -0.58      3.13 o 
   2  11   3      100.89      115.06      7.40 o 
   3  11   3       63.87       69.41      6.12 o 
   4  11   3        8.17       10.20      3.23 o 
   5  11   3        0.49        0.76      4.84 o 
   6  11   3        5.37        0.42      2.52 o 
  -6  12   3        0.01        1.38      2.69 o 
  -5  12   3      119.24      124.82      7.98 o 
  -4  12   3        2.52        5.88      2.61 o 
  -3  12   3      104.03       96.89      6.97 o 
  -2  12   3       45.27       46.09      5.23 o 
  -1  12   3        5.33        6.99      2.84 o 
   0  12   3       17.72       17.38      3.70 o 
   1  12   3       37.84       49.81      5.41 o 
   2  12   3        6.94        4.22      2.84 o 
   3  12   3      190.63      191.30      9.12 o 
   4  12   3       38.30       37.76      4.99 o 
  -3  13   3       22.38       31.61      4.41 o 
  -2  13   3      106.68      102.33      7.47 o 
  -1  13   3        6.12        0.71      2.41 o 
   0  13   3       22.55       21.96      3.91 o 
   1  13   3        1.16       -0.52      2.58 o 
 -13   0   4      212.04      230.63     13.48 o 
 -12   0   4        0.21        2.41      6.21 o 
 -11   0   4      787.76      822.61     48.10 o 
 -10   0   4      428.92      438.73     16.01 o 
  -9   0   4      684.25      665.49     11.89 o 
  -8   0   4        3.50        1.87      1.62 o 
  -7   0   4       45.98       52.92      3.21 o 
  -6   0   4      934.48      978.28     10.99 o 
  -5   0   4      582.86      644.09      7.96 o 
  -4   0   4        0.55        0.25      3.64 o 
  -3   0   4      449.93      400.05     13.45 o 
  -2   0   4     2851.78     3159.48     24.24 o 
  -1   0   4      240.79      226.32     12.47 o 
   0   0   4     1244.49     1293.17     13.31 o 
   1   0   4       68.40       61.16      6.54 o 
   2   0   4     2432.86     2785.90     47.67 o 
   3   0   4     9481.13    11728.17    110.55 o 
   4   0   4        5.43       -0.16      4.29 o 
   5   0   4      140.47      156.76      6.92 o 
   6   0   4      454.02      466.53     20.03 o 
   7   0   4       19.29       11.41      6.83 o 
   8   0   4       58.50       37.29      9.61 o 
   9   0   4       11.31        4.58      6.38 o 
  10   0   4       12.77       23.39      8.54 o 
  11   0   4       16.49       35.90      9.32 o 
 -13   1   4        0.27       -0.60      3.07 o 
 -12   1   4       31.20       32.24      4.41 o 
 -11   1   4      307.53      313.24     10.15 o 
 -10   1   4       54.73       46.59      4.76 o 
  -9   1   4       61.37       54.07      2.94 o 
  -8   1   4      331.92      304.36      5.34 o 
  -7   1   4     1045.04     1104.34      9.46 o 
  -6   1   4     2114.18     2346.65     13.72 o 
  -5   1   4     3239.39     3267.36     23.89 o 
  -4   1   4      301.41      278.63      6.76 o 
  -3   1   4     1456.23     1455.41     12.71 o 
  -2   1   4     1909.25     1909.97     13.51 o 
  -1   1   4     2619.99     2337.56     28.44 o 
   0   1   4      739.26      728.66     10.41 o 
   1   1   4      647.43      656.80      7.00 o 
   2   1   4      862.54      926.58     10.35 o 
   3   1   4     3313.42     3718.83     27.02 o 
   4   1   4      468.99      495.07      9.91 o 
   5   1   4        7.70       10.20      2.66 o 
   6   1   4        3.15        1.54      2.40 o 
   7   1   4      135.78      137.79      6.77 o 
   8   1   4      143.79      122.63      9.54 o 
   9   1   4       12.32       18.16      5.66 o 
  10   1   4       80.28       84.34      9.15 o 
  11   1   4       79.84      114.20     10.40 o 
 -13   2   4        0.81        2.40      5.54 o 
 -12   2   4       94.44       91.66     13.22 o 
 -11   2   4      302.63      329.21     11.82 o 
 -10   2   4      335.43      325.00     11.19 o 
  -9   2   4        9.28        6.22      2.02 o 
  -8   2   4        0.25        0.30      1.32 o 
  -7   2   4       45.10       36.22      2.37 o 
  -6   2   4     1254.13     1438.51     19.20 o 
  -5   2   4      751.16      752.23      7.69 o 
  -4   2   4     1001.56     1039.41      9.46 o 
  -3   2   4      197.62      190.23      3.88 o 
  -2   2   4     2059.88     2174.44     15.95 o 
  -1   2   4      725.10      695.53     13.78 o 
   0   2   4     1108.23     1121.67      9.72 o 
   1   2   4      228.01      230.36      4.33 o 
   2   2   4      243.67      250.13      4.98 o 
   3   2   4       97.65       79.07      4.44 o 
   4   2   4       13.96       22.54      3.24 o 
   5   2   4      777.98      794.89     13.33 o 
   6   2   4       58.21       59.43      4.86 o 
   7   2   4       72.19       59.71      5.77 o 
   8   2   4      195.91      174.62     10.85 o 
   9   2   4       51.33       49.27      8.03 o 
  10   2   4        5.37        4.09      4.55 o 
 -13   3   4       57.13       56.32     15.29 o 
 -12   3   4        8.17        8.55      3.61 o 
 -11   3   4      131.48      137.70     14.04 o 
 -10   3   4        8.43        7.06      2.33 o 
  -9   3   4      201.63      184.03      6.22 o 
  -8   3   4      123.15      115.29      4.19 o 
  -7   3   4        3.76       -1.60      1.09 o 
  -6   3   4      853.06      935.69     14.99 o 
  -5   3   4     1419.33     1583.39     13.23 o 
  -4   3   4      132.01      130.78      3.56 o 
  -3   3   4     3105.53     3321.14     26.21 o 
  -2   3   4      810.79      780.73      9.74 o 
  -1   3   4      696.99      647.35      9.04 o 
   0   3   4        5.24        1.44      1.34 o 
   1   3   4      607.53      585.47      7.75 o 
   2   3   4      117.84       91.54      5.55 o 
   3   3   4      411.69      416.33      9.01 o 
   4   3   4      215.17      262.44     10.26 o 
   5   3   4       38.94       32.73      4.08 o 
   6   3   4      348.08      341.31     19.75 o 
   7   3   4     1005.53     1000.20     17.57 o 
   8   3   4       24.14       10.15      4.73 o 
   9   3   4       87.75       96.49      9.41 o 
  10   3   4       10.48       13.19      4.33 o 
 -12   4   4      118.97      115.10     11.36 o 
 -11   4   4      310.85      291.64     14.98 o 
 -10   4   4      182.09      173.69      6.73 o 
  -9   4   4        0.00       -1.10      1.73 o 
  -8   4   4      151.76      153.52      5.14 o 
  -7   4   4       20.26       22.97      2.28 o 
  -6   4   4        8.97       12.14      1.94 o 
  -5   4   4      276.26      284.08      6.70 o 
  -4   4   4      263.42      245.81      7.28 o 
  -3   4   4      866.40      965.04     15.51 o 
  -2   4   4      158.81      136.48      5.93 o 
  -1   4   4      791.95      836.36     11.84 o 
   0   4   4      902.12     1014.58     11.15 o 
   1   4   4      243.60      258.99      5.74 o 
   2   4   4        0.13        1.93      1.57 o 
   3   4   4      870.83      886.49     11.69 o 
   4   4   4       12.97        9.91      3.07 o 
   5   4   4      166.97      172.37      7.39 o 
   6   4   4      251.72      267.78      9.30 o 
   7   4   4      400.26      390.93     20.28 o 
   8   4   4      116.52       89.57      8.85 o 
   9   4   4        1.36        1.86      3.47 o 
  10   4   4        3.97        7.75      6.13 o 
 -12   5   4        6.85       13.36      7.11 o 
 -11   5   4        0.20        1.12     11.57 o 
 -10   5   4      333.41      345.53     11.22 o 
  -9   5   4       73.62       97.66      5.33 o 
  -8   5   4       26.54       30.89      2.87 o 
  -7   5   4        0.39       -0.19      1.71 o 
  -6   5   4       72.94       66.01      4.36 o 
  -5   5   4      123.12      116.94      4.54 o 
  -4   5   4       11.26        9.01      1.79 o 
  -3   5   4       35.87       40.49      2.91 o 
  -2   5   4     1740.79     1717.11     15.42 o 
  -1   5   4     1566.45     1387.00     14.28 o 
   0   5   4       29.35       24.63      3.09 o 
   1   5   4        2.22        3.32      1.62 o 
   2   5   4      144.81      136.75      6.17 o 
   3   5   4       93.31       81.79      4.44 o 
   4   5   4      129.71      129.23      5.49 o 
   5   5   4       77.98       67.37      5.69 o 
   6   5   4       24.69       31.64      4.82 o 
   7   5   4      282.89      275.90     10.34 o 
   8   5   4       30.13       22.70      5.29 o 
   9   5   4        4.81        3.87      3.97 o 
  10   5   4        2.46        4.67      6.28 o 
 -12   6   4       11.70       23.88     10.59 o 
 -11   6   4       32.69       26.27      6.62 o 
 -10   6   4      291.09      295.96     10.70 o 
  -9   6   4      164.25      164.21      8.15 o 
  -8   6   4      160.30      153.23      8.62 o 
  -7   6   4      125.99      140.81      4.63 o 
  -6   6   4      381.15      349.23      7.94 o 
  -5   6   4       52.40       61.75      3.98 o 
  -4   6   4      377.81      368.73      7.72 o 
  -3   6   4       60.34       54.52      3.48 o 
  -2   6   4     2150.51     2248.70     17.75 o 
  -1   6   4     3069.74     3218.83     21.48 o 
   0   6   4     1050.83     1028.73     10.94 o 
   1   6   4        1.54        2.05      1.66 o 
   2   6   4      365.25      338.43      7.95 o 
   3   6   4        2.19        3.92      1.96 o 
   4   6   4      159.83      154.51      6.26 o 
   5   6   4        5.88        7.08      2.87 o 
   6   6   4      523.46      521.99     13.71 o 
   7   6   4      196.34      172.65      8.98 o 
   8   6   4        0.30        1.27      5.95 o 
   9   6   4       17.16        8.09      7.15 o 
 -11   7   4        0.11       -3.42      6.26 o 
 -10   7   4       48.63       59.60      6.26 o 
  -9   7   4       31.56       25.29      4.30 o 
  -8   7   4        5.75        8.84      2.40 o 
  -7   7   4       39.15       35.70      3.68 o 
  -6   7   4        3.67        3.92      2.03 o 
  -5   7   4        0.13       -0.74      1.27 o 
  -4   7   4       95.02       95.76      4.54 o 
  -3   7   4      238.82      222.56      6.29 o 
  -2   7   4        2.61        2.31      1.30 o 
  -1   7   4        8.72       13.93      1.97 o 
   0   7   4      214.60      190.37      9.08 o 
   1   7   4      107.63      114.49      3.70 o 
   2   7   4      877.81      826.08     13.25 o 
   3   7   4      306.96      319.51      8.61 o 
   4   7   4       52.36       55.20      4.67 o 
   5   7   4        6.59        4.11      2.73 o 
   6   7   4       49.36       58.69      5.75 o 
   7   7   4        0.15        3.96      2.71 o 
   8   7   4       30.33       24.97      5.14 o 
   9   7   4        1.63       -3.55      2.77 o 
 -10   8   4        0.02        1.58      2.66 o 
  -9   8   4       32.56       43.12      5.66 o 
  -8   8   4       32.06       29.41      3.69 o 
  -7   8   4      553.02      522.90     12.42 o 
  -6   8   4      526.52      508.45     10.79 o 
  -5   8   4      217.85      192.78      6.71 o 
  -4   8   4      183.10      167.64      6.08 o 
  -3   8   4      366.02      352.91      7.67 o 
  -2   8   4      575.57      537.85      9.18 o 
  -1   8   4       44.94       45.27      3.18 o 
   0   8   4       69.62       75.53      4.90 o 
   1   8   4       34.61       34.62      3.73 o 
   2   8   4      313.16      316.79      8.85 o 
   3   8   4      178.61      168.55      8.07 o 
   4   8   4      472.49      459.92     11.26 o 
   5   8   4        4.67        6.47      2.69 o 
   6   8   4       23.33       27.24      4.12 o 
   7   8   4        4.13        0.04      2.31 o 
   8   8   4       68.60       75.33      6.94 o 
 -10   9   4        2.40        7.43      4.80 o 
  -9   9   4       26.11       28.35      5.16 o 
  -8   9   4       36.96       32.43      5.11 o 
  -7   9   4      103.92      119.22      6.52 o 
  -6   9   4        4.66        6.07      2.59 o 
  -5   9   4        8.11        7.79      2.72 o 
  -4   9   4       45.84       41.67      4.52 o 
  -3   9   4        9.87        8.28      2.33 o 
  -2   9   4       73.22       73.30      4.26 o 
  -1   9   4       16.10       20.03      3.14 o 
   0   9   4       10.02        7.53      2.63 o 
   1   9   4        4.97        9.59      2.88 o 
   2   9   4      190.83      181.25      7.42 o 
   3   9   4        2.00        2.85      2.70 o 
   4   9   4       12.96        9.50      5.31 o 
   5   9   4        9.64        8.43      2.73 o 
   6   9   4        0.21        2.56      2.94 o 
   7   9   4       34.94       58.53      5.70 o 
  -9  10   4        2.56        0.03      3.00 o 
  -8  10   4       55.47       64.40      7.10 o 
  -7  10   4       12.72        9.98      3.74 o 
  -6  10   4      374.11      353.13     12.20 o 
  -5  10   4      248.33      217.81     10.44 o 
  -4  10   4       76.81       77.53      4.99 o 
  -3  10   4       39.43       32.89      4.11 o 
  -2  10   4       15.05       11.20      3.09 o 
  -1  10   4       34.32       34.54      4.17 o 
   0  10   4       13.49       15.70      3.30 o 
   1  10   4       25.95       22.54      3.81 o 
   2  10   4      185.29      179.75      7.79 o 
   3  10   4      868.26      901.18     16.74 o 
   4  10   4       14.09        8.70      2.89 o 
   5  10   4        0.46        3.14      2.16 o 
   6  10   4        3.24        5.84      2.72 o 
  -7  11   4        4.49        9.42      2.92 o 
  -6  11   4       11.50       16.10      3.05 o 
  -5  11   4       28.07       35.94      6.93 o 
  -4  11   4       24.56       25.96      3.98 o 
  -3  11   4        0.82       -0.37      2.28 o 
  -2  11   4        0.59       -0.65      2.36 o 
  -1  11   4       27.80       26.36      4.07 o 
   0  11   4       33.04       41.80      4.77 o 
   1  11   4        1.16        3.93      2.63 o 
   2  11   4       19.21       18.44      3.96 o 
   3  11   4      158.31      163.21      8.56 o 
   4  11   4        4.01        2.69      2.84 o 
   5  11   4       88.58      103.54      7.47 o 
  -6  12   4       24.69       29.64      4.19 o 
  -5  12   4       39.97       45.95      6.09 o 
  -4  12   4        8.65       11.77      2.94 o 
  -3  12   4        7.22       -0.04      2.18 o 
  -2  12   4        0.09       -0.79      2.34 o 
  -1  12   4        0.85        0.00      2.47 o 
   0  12   4       20.56       19.44      3.65 o 
   1  12   4       15.26       12.62      3.52 o 
   2  12   4       23.47       20.42      3.98 o 
   3  12   4       12.21        7.29      3.37 o 
  -2  13   4       63.06       57.64      8.31 o 
  -1  13   4        0.95       -1.96      2.83 o 
   0  13   4       29.90       36.45      4.72 o 
 -13   1   5       15.95       13.90      4.09 o 
 -12   1   5      445.23      446.29     14.84 o 
 -11   1   5       14.78       12.77      3.24 o 
 -10   1   5      147.21      141.57      7.05 o 
  -9   1   5        0.01        0.50      2.08 o 
  -8   1   5       34.92       41.12      2.00 o 
  -7   1   5        9.46       12.12      1.53 o 
  -6   1   5      623.95      648.57      8.81 o 
  -5   1   5        0.00        0.51      0.91 o 
  -4   1   5      188.91      198.71      5.33 o 
  -3   1   5      756.39      744.64      6.93 o 
  -2   1   5      371.26      382.87      6.05 o 
  -1   1   5     1132.46     1276.07     13.61 o 
   0   1   5       14.83       22.65      2.36 o 
   1   1   5      110.97      111.63      6.93 o 
   2   1   5     1826.32     2003.89     29.42 o 
   3   1   5      519.70      463.87      7.78 o 
   4   1   5      581.91      585.50      9.94 o 
   5   1   5      230.59      225.58     10.88 o 
   6   1   5        6.92        6.28      6.83 o 
   7   1   5       21.22       19.01      5.61 o 
   8   1   5       54.83       36.35      6.44 o 
   9   1   5       21.53       18.27      5.70 o 
  10   1   5        0.05        3.61      9.38 o 
 -13   2   5        0.19        1.37      2.75 o 
 -12   2   5       70.58       65.46      6.90 o 
 -11   2   5       28.55       39.68      5.70 o 
 -10   2   5       22.05       13.60      3.51 o 
  -9   2   5        0.67       -1.89      1.26 o 
  -8   2   5      393.27      378.53     12.72 o 
  -7   2   5      170.54      155.77      4.36 o 
  -6   2   5      292.42      277.78      6.49 o 
  -5   2   5      248.60      276.07     13.57 o 
  -4   2   5      376.88      364.40      5.05 o 
  -3   2   5     1508.65     1596.53     13.86 o 
  -2   2   5     1155.87     1354.09     12.68 o 
  -1   2   5     1601.64     1715.96     15.27 o 
   0   2   5     3345.20     3429.82     20.50 o 
   1   2   5     1087.94     1135.12     10.13 o 
   2   2   5       56.32       49.81      2.59 o 
   3   2   5        0.50        0.01      2.12 o 
   4   2   5      144.00      146.87      8.39 o 
   5   2   5        2.43        0.67      2.28 o 
   6   2   5       14.65       13.12      4.73 o 
   7   2   5      330.60      302.52     12.97 o 
   8   2   5        0.13        6.83      5.15 o 
   9   2   5        8.06        8.38      7.58 o 
  10   2   5        0.02        8.53      7.69 o 
 -13   3   5        1.94       13.50      4.55 o 
 -12   3   5       33.33       31.13      5.00 o 
 -11   3   5       88.39       94.17      7.47 o 
 -10   3   5       23.89       25.65      4.35 o 
  -9   3   5       80.95       73.63      4.30 o 
  -8   3   5       32.49       29.06      2.90 o 
  -7   3   5      127.81      149.08      4.34 o 
  -6   3   5        0.32        1.26      1.32 o 
  -5   3   5       32.31       31.38      2.03 o 
  -4   3   5      195.01      185.72      8.27 o 
  -3   3   5     1604.82     1599.64     14.58 o 
  -2   3   5       89.96      104.57      4.03 o 
  -1   3   5      150.29      191.46     12.57 o 
   0   3   5       93.51      112.57      4.41 o 
   1   3   5      143.18      118.91      3.81 o 
   2   3   5      202.16      162.76      4.57 o 
   3   3   5        6.28        5.88      1.93 o 
   4   3   5      304.39      321.03      8.77 o 
   5   3   5      293.87      295.50      8.87 o 
   6   3   5      258.37      252.77     11.78 o 
   7   3   5       31.38       26.01      5.92 o 
   8   3   5      181.26      199.25     12.84 o 
   9   3   5       61.94       70.63      8.64 o 
  10   3   5       30.13       38.61     13.31 o 
 -12   4   5        0.01        9.42      5.25 o 
 -11   4   5      589.60      589.60     15.75 o 
 -10   4   5       38.46       36.43      4.91 o 
  -9   4   5       17.78       13.71      2.50 o 
  -8   4   5        0.30       -1.66      1.19 o 
  -7   4   5        2.56        1.38      1.42 o 
  -6   4   5       39.57       47.33      6.79 o 
  -5   4   5      457.71      411.60     11.08 o 
  -4   4   5      587.48      544.54      8.80 o 
  -3   4   5     5933.88     6218.72     38.58 o 
  -2   4   5     1786.69     1928.78     18.26 o 
  -1   4   5       35.87       31.08      2.61 o 
   0   4   5      478.60      567.34      8.56 o 
   1   4   5       52.84       49.03      3.07 o 
   2   4   5       11.95        8.32      2.03 o 
   3   4   5       82.69       86.44      5.07 o 
   4   4   5       28.08       34.56      3.43 o 
   5   4   5       25.76       20.71      4.04 o 
   6   4   5      165.94      162.77      7.91 o 
   7   4   5      996.25      959.04     23.98 o 
   8   4   5      202.53      167.84     12.49 o 
   9   4   5        0.76        3.09      3.17 o 
 -12   5   5      274.95      304.36     16.12 o 
 -11   5   5       93.68      106.92     11.19 o 
 -10   5   5        0.03       -1.54      3.40 o 
  -9   5   5      358.22      326.69      9.47 o 
  -8   5   5       42.83       47.67      3.88 o 
  -7   5   5       98.07       99.61      5.92 o 
  -6   5   5       86.44       82.23      3.80 o 
  -5   5   5        2.25        0.78      1.32 o 
  -4   5   5      298.00      289.23      6.44 o 
  -3   5   5     2612.75     2562.73     27.82 o 
  -2   5   5        0.34        1.21      1.66 o 
  -1   5   5     1530.89     1499.26     15.17 o 
   0   5   5       59.02       64.56      3.70 o 
   1   5   5      161.79      146.34      5.05 o 
   2   5   5      131.45      135.62      5.09 o 
   3   5   5      186.17      156.95      5.71 o 
   4   5   5      511.99      513.24     10.17 o 
   5   5   5     1896.88     1964.88     27.68 o 
   6   5   5      367.97      339.09     11.09 o 
   7   5   5       34.54       25.26      5.81 o 
   8   5   5       17.16       13.13      9.30 o 
   9   5   5       12.44       15.86      4.74 o 
 -12   6   5       79.58       77.04     10.10 o 
 -11   6   5        5.60        4.05      4.60 o 
 -10   6   5        8.08        8.40      4.58 o 
  -9   6   5       53.43       51.39      5.38 o 
  -8   6   5      133.33      128.41     15.28 o 
  -7   6   5       98.26       81.08      4.52 o 
  -6   6   5       28.43       24.26      2.82 o 
  -5   6   5       19.93       14.66      2.31 o 
  -4   6   5        3.98        2.44      1.47 o 
  -3   6   5      153.13      143.09      4.98 o 
  -2   6   5     2434.59     2534.06     19.26 o 
  -1   6   5      425.46      435.06      8.68 o 
   0   6   5       37.50       48.78      3.71 o 
   1   6   5        0.01        2.12      1.73 o 
   2   6   5      148.39      153.88      5.70 o 
   3   6   5        3.12        5.28      2.27 o 
   4   6   5      314.15      295.98      8.47 o 
   5   6   5      104.15      107.40      5.97 o 
   6   6   5      575.07      575.85     12.42 o 
   7   6   5       91.85       94.55      9.31 o 
   8   6   5       10.02        4.59      6.42 o 
   9   6   5       19.67       27.20      5.71 o 
 -11   7   5      188.28      192.78     14.51 o 
 -10   7   5      400.49      373.17     17.64 o 
  -9   7   5      274.77      237.03     15.17 o 
  -8   7   5       42.41       40.10      5.07 o 
  -7   7   5      253.11      240.21      7.24 o 
  -6   7   5      496.80      507.25     10.03 o 
  -5   7   5       51.21       45.99      4.48 o 
  -4   7   5      235.55      229.50      7.18 o 
  -3   7   5      173.00      196.99      6.07 o 
  -2   7   5      540.51      518.83     14.62 o 
  -1   7   5       24.33       24.25      2.49 o 
   0   7   5       24.81       25.33      2.41 o 
   1   7   5      136.52      124.43      6.93 o 
   2   7   5      376.73      362.83      9.07 o 
   3   7   5      355.01      358.52      9.27 o 
   4   7   5      359.05      354.96      9.66 o 
   5   7   5     1147.51     1221.82     22.11 o 
   6   7   5       43.45       42.24      5.18 o 
   7   7   5       81.52       83.63     12.24 o 
   8   7   5        4.42        7.82      3.50 o 
 -10   8   5       12.40       12.85      3.70 o 
  -9   8   5       42.23       36.62      6.35 o 
  -8   8   5        0.02        1.01      2.74 o 
  -7   8   5       35.18       36.82      3.99 o 
  -6   8   5      105.51      106.23      5.57 o 
  -5   8   5      613.66      635.46     11.76 o 
  -4   8   5     1539.66     1522.63     17.92 o 
  -3   8   5      142.03      143.44      5.15 o 
  -2   8   5       87.58       86.88      4.21 o 
  -1   8   5      106.81      107.90      4.47 o 
   0   8   5       15.89       12.92      2.75 o 
   1   8   5       19.61       19.05      3.18 o 
   2   8   5      110.53      109.35      6.07 o 
   3   8   5      132.66      130.54      6.79 o 
   4   8   5      260.00      277.67      9.10 o 
   5   8   5        2.38       -0.29      2.38 o 
   6   8   5      267.44      259.62     10.39 o 
   7   8   5        1.41        2.95      6.28 o 
 -10   9   5        2.93       -0.78      2.97 o 
  -9   9   5        5.58        4.62      3.77 o 
  -8   9   5       42.05       40.40      5.66 o 
  -7   9   5        0.32       -0.03      2.53 o 
  -6   9   5      124.30      125.51      6.31 o 
  -5   9   5        1.59        0.61      2.10 o 
  -4   9   5      466.80      459.41      9.50 o 
  -3   9   5       26.44       24.87      3.00 o 
  -2   9   5       37.53       46.95      4.52 o 
  -1   9   5       28.91       26.59      3.75 o 
   0   9   5       72.01       69.99      5.28 o 
   1   9   5       13.29       12.56      2.91 o 
   2   9   5       65.03       75.89      5.79 o 
   3   9   5      199.59      202.40      8.01 o 
   4   9   5       24.40       23.73      3.84 o 
   5   9   5       50.24       48.70      5.36 o 
   6   9   5        8.51        3.81      2.87 o 
   7   9   5        0.04       -3.21      3.43 o 
  -9  10   5        0.16        4.46      3.30 o 
  -8  10   5       12.55       16.97      4.31 o 
  -7  10   5       55.09       61.51      6.59 o 
  -6  10   5       22.88       26.98      3.44 o 
  -5  10   5        6.10        4.96      2.14 o 
  -4  10   5      336.90      324.04      8.44 o 
  -3  10   5        3.34       -0.01      2.47 o 
  -2  10   5       17.50       16.95      3.53 o 
  -1  10   5       73.63       69.11      5.71 o 
   0  10   5        1.72        1.23      2.41 o 
   1  10   5        2.83        2.31      2.35 o 
   2  10   5        0.08       -0.53      2.52 o 
   3  10   5        7.28       10.14      2.96 o 
   4  10   5       70.94       81.22      6.45 o 
   5  10   5       22.72       26.36      4.18 o 
   6  10   5       20.70       25.08      4.17 o 
  -7  11   5       51.83       60.19      5.77 o 
  -6  11   5       99.10      107.62      6.20 o 
  -5  11   5       28.68       33.96      4.51 o 
  -4  11   5       58.42       62.78      5.70 o 
  -3  11   5       43.27       32.58      4.48 o 
  -2  11   5      156.77      167.77      7.72 o 
  -1  11   5      101.63       95.99      6.73 o 
   0  11   5        0.17       -3.12      2.08 o 
   1  11   5        1.29       -0.41      2.19 o 
   2  11   5        0.01       -3.35      2.80 o 
   3  11   5        0.21       -2.12      5.06 o 
   4  11   5       13.78       18.96      3.57 o 
  -5  12   5        3.45       -0.70      2.22 o 
  -4  12   5        6.72        0.84      5.25 o 
  -3  12   5       13.67       15.04      3.50 o 
  -2  12   5        0.18       -1.86      6.10 o 
  -1  12   5        0.10       -0.55      3.60 o 
   0  12   5        4.40        3.91      2.53 o 
   1  12   5        1.32        1.30      2.59 o 
   2  12   5       30.32       24.62      4.35 o 
 -13   0   6       37.99       46.45      7.31 o 
 -12   0   6      115.47      113.87     10.80 o 
 -11   0   6       30.91       34.78      9.91 o 
 -10   0   6      253.81      245.46     12.30 o 
  -9   0   6       56.72       49.54      6.53 o 
  -8   0   6       45.41       33.46      5.30 o 
  -7   0   6     1588.82     1630.71     40.03 o 
  -6   0   6     2053.18     2135.30     44.20 o 
  -5   0   6      373.03      438.97     18.15 o 
  -4   0   6      324.56      333.73      6.02 o 
  -3   0   6     1447.32     1515.05     18.99 o 
  -2   0   6      344.44      383.24      8.69 o 
  -1   0   6     4513.59     4634.59     35.05 o 
   0   0   6      617.32      672.59     18.07 o 
   1   0   6      506.44      547.24     17.66 o 
   2   0   6      580.61      600.51     20.12 o 
   3   0   6      524.23      532.60     19.67 o 
   4   0   6        8.65       14.64      6.42 o 
   5   0   6       85.13       79.93     10.71 o 
   6   0   6       38.66       25.55      8.67 o 
   7   0   6     1466.41     1221.87     36.10 o 
   8   0   6       13.12       13.45      6.95 o 
   9   0   6        0.00       -1.68      4.87 o 
 -13   1   6        3.23        6.24      3.12 o 
 -12   1   6       91.83       92.96     10.11 o 
 -11   1   6       96.41       85.80      6.43 o 
 -10   1   6       38.54       39.71      4.48 o 
  -9   1   6      160.61      163.51      6.89 o 
  -8   1   6      115.43      124.02      5.95 o 
  -7   1   6       66.71       73.88      2.69 o 
  -6   1   6      463.98      448.59     13.96 o 
  -5   1   6     1642.63     1668.90     15.08 o 
  -4   1   6       67.44       52.67      2.95 o 
  -3   1   6      164.18      214.87      4.34 o 
  -2   1   6     1245.01     1271.19     12.41 o 
  -1   1   6       48.27       31.99      2.79 o 
   0   1   6      148.00      126.03      2.87 o 
   1   1   6      251.25      290.38     15.60 o 
   2   1   6     1055.89     1136.92     19.11 o 
   3   1   6      149.36      152.30      8.97 o 
   4   1   6      148.81      116.55      8.21 o 
   5   1   6       25.35       30.95      5.88 o 
   6   1   6        0.38       -0.93      4.11 o 
   7   1   6       78.82       56.96      7.79 o 
   8   1   6        4.21        2.32      3.83 o 
   9   1   6        6.31       15.79      4.87 o 
 -13   2   6       30.74       44.96      8.12 o 
 -12   2   6        5.18        5.32      4.69 o 
 -11   2   6       43.82       42.95      6.74 o 
 -10   2   6      146.00      145.59      8.13 o 
  -9   2   6       92.72       98.22      6.74 o 
  -8   2   6        0.00       -0.18      1.07 o 
  -7   2   6      638.81      688.96     14.92 o 
  -6   2   6       22.33       22.49      2.56 o 
  -5   2   6      255.12      252.30      6.75 o 
  -4   2   6      125.83      125.73      3.26 o 
  -3   2   6      345.14      335.74      6.04 o 
  -2   2   6       85.42       93.49      3.82 o 
  -1   2   6      182.39      198.23      5.50 o 
   0   2   6       78.37       92.91      3.22 o 
   1   2   6       73.45       72.33      3.04 o 
   2   2   6      793.15      869.09      8.93 o 
   3   2   6      166.11      193.16      4.47 o 
   4   2   6       78.72       83.02      3.40 o 
   5   2   6       58.77       54.37      6.82 o 
   6   2   6      120.01      125.87      9.48 o 
   7   2   6      361.69      307.01     15.02 o 
   8   2   6        4.70        1.81      3.58 o 
   9   2   6        1.15       13.43      8.89 o 
 -13   3   6        0.83        6.44      4.16 o 
 -12   3   6      154.81      146.51      9.48 o 
 -11   3   6       66.33       66.07      7.81 o 
 -10   3   6       33.20       24.76      4.33 o 
  -9   3   6       28.99       24.66      4.03 o 
  -8   3   6      147.06      130.79      4.92 o 
  -7   3   6        2.46        2.38      2.01 o 
  -6   3   6       61.96       77.61      2.77 o 
  -5   3   6       47.88       44.06      2.34 o 
  -4   3   6      196.53      223.17     10.75 o 
  -3   3   6       63.42       55.71      3.02 o 
  -2   3   6     3347.64     3662.49     26.49 o 
  -1   3   6      259.37      247.99      6.46 o 
   0   3   6      167.79      157.49      4.42 o 
   1   3   6      105.09      116.60      4.02 o 
   2   3   6      644.50      677.47      9.93 o 
   3   3   6      283.44      291.98      6.44 o 
   4   3   6       21.56       26.49      2.87 o 
   5   3   6        8.61       13.36      4.78 o 
   6   3   6       12.40        5.24      7.95 o 
   7   3   6        1.85        0.06      4.66 o 
   8   3   6       37.74       46.09      7.15 o 
   9   3   6        1.16        6.71      3.51 o 
 -12   4   6      114.58      120.94     24.84 o 
 -11   4   6       15.18       13.55      3.78 o 
 -10   4   6      220.14      222.81      9.67 o 
  -9   4   6       77.36       68.29      7.69 o 
  -8   4   6      131.09      128.56      5.24 o 
  -7   4   6      123.73      106.81      8.05 o 
  -6   4   6      133.58      123.46      3.96 o 
  -5   4   6      837.69      786.02     14.34 o 
  -4   4   6        1.92        4.08      1.59 o 
  -3   4   6      463.74      466.67      8.68 o 
  -2   4   6     2987.64     3294.32     40.27 o 
  -1   4   6       40.37       46.46      3.56 o 
   0   4   6       44.32       44.27      3.07 o 
   1   4   6      270.26      277.98      6.30 o 
   2   4   6      101.79      113.36      4.67 o 
   3   4   6      417.00      425.07      8.42 o 
   4   4   6      873.73      857.97     14.03 o 
   5   4   6       95.39       96.79      8.62 o 
   6   4   6      325.59      314.43     24.67 o 
   7   4   6      114.12      102.45      9.46 o 
   8   4   6       41.04       41.22      8.81 o 
   9   4   6        1.45        6.65      3.30 o 
 -12   5   6        1.85        3.46      7.81 o 
 -11   5   6       41.70       38.28      9.87 o 
 -10   5   6       18.97       19.42      4.06 o 
  -9   5   6       35.74       35.83      3.52 o 
  -8   5   6       37.36       47.12      4.60 o 
  -7   5   6      369.28      362.40      9.88 o 
  -6   5   6       71.63       67.61      3.57 o 
  -5   5   6        0.18       -0.38      1.10 o 
  -4   5   6      263.63      264.65      6.35 o 
  -3   5   6      140.67      125.24      5.21 o 
  -2   5   6      332.40      309.67      8.47 o 
  -1   5   6       36.50       43.92      3.33 o 
   0   5   6        9.49       11.21      2.19 o 
   1   5   6       25.43       28.48      3.01 o 
   2   5   6      168.96      152.25      5.51 o 
   3   5   6        0.70        3.26      2.11 o 
   4   5   6       20.45       19.38      3.35 o 
   5   5   6        1.50        0.80      2.66 o 
   6   5   6      217.40      234.42     12.08 o 
   7   5   6        2.00        4.50      3.30 o 
   8   5   6        0.66       -0.10      3.25 o 
   9   5   6       41.60       43.12      6.99 o 
 -12   6   6      205.48      222.69     14.17 o 
 -11   6   6      186.56      157.74     13.08 o 
 -10   6   6       30.41       22.90      6.16 o 
  -9   6   6       67.22       62.55      5.65 o 
  -8   6   6      184.85      179.17      8.24 o 
  -7   6   6      104.44       93.15     12.98 o 
  -6   6   6       25.67       31.05      3.00 o 
  -5   6   6        0.09       -1.47      1.79 o 
  -4   6   6      162.20      169.13      5.54 o 
  -3   6   6       12.49       12.03      2.17 o 
  -2   6   6       71.82       68.66      4.15 o 
  -1   6   6       62.93       63.18      4.09 o 
   0   6   6        6.00        3.54      1.89 o 
   1   6   6      577.41      568.09     12.35 o 
   2   6   6       11.36       11.98      3.55 o 
   3   6   6       53.46       52.90      4.89 o 
   4   6   6      526.92      505.99     11.04 o 
   5   6   6        0.62       -1.84      2.55 o 
   6   6   6      289.93      268.79     29.60 o 
   7   6   6        0.93        2.74      3.36 o 
   8   6   6       44.89       51.09      7.23 o 
 -11   7   6       52.09       53.87      8.56 o 
 -10   7   6        2.80        4.04      4.04 o 
  -9   7   6        4.23        5.86      2.72 o 
  -8   7   6        0.03        0.30      3.26 o 
  -7   7   6      462.99      427.21     12.01 o 
  -6   7   6      278.46      267.94      7.41 o 
  -5   7   6      207.17      193.26      8.56 o 
  -4   7   6        5.47        5.03      1.82 o 
  -3   7   6      160.83      156.84      6.04 o 
  -2   7   6      779.81      758.33     10.74 o 
  -1   7   6       29.16       25.40      3.17 o 
   0   7   6       47.74       44.16      3.96 o 
   1   7   6       59.91       62.34      4.55 o 
   2   7   6      857.30      841.21     13.83 o 
   3   7   6      164.38      149.07      6.69 o 
   4   7   6        9.78        6.92      3.14 o 
   5   7   6       14.63       17.71      3.80 o 
   6   7   6       72.46       89.49      9.30 o 
   7   7   6        1.08       -1.30      2.68 o 
   8   7   6        5.00        1.95      2.77 o 
 -10   8   6      306.11      304.86     16.44 o 
  -9   8   6        1.68        1.28      3.01 o 
  -8   8   6        8.01        9.58      3.21 o 
  -7   8   6       96.79      103.98     10.53 o 
  -6   8   6       87.69       87.11      5.18 o 
  -5   8   6        1.82        1.72      1.86 o 
  -4   8   6        0.01        0.83      1.70 o 
  -3   8   6       81.38       72.52      4.23 o 
  -2   8   6      831.80      761.22     11.36 o 
  -1   8   6        8.80        8.59      2.01 o 
   0   8   6       22.39       15.11      3.01 o 
   1   8   6      232.48      216.45      7.56 o 
   2   8   6      928.48      975.44     15.86 o 
   3   8   6      399.18      395.33     10.45 o 
   4   8   6      112.01      121.69      6.88 o 
   5   8   6        6.55        9.60      3.20 o 
   6   8   6       17.88       18.21      4.53 o 
   7   8   6        0.01       -4.82      8.69 o 
  -9   9   6       33.38       31.82      5.12 o 
  -8   9   6        9.17       13.65      3.65 o 
  -7   9   6       82.92       95.71      9.54 o 
  -6   9   6        8.00        5.69      2.63 o 
  -5   9   6        4.61        0.85      2.91 o 
  -4   9   6       19.64       19.04      2.82 o 
  -3   9   6        8.59        9.08      2.23 o 
  -2   9   6      181.18      178.78      7.21 o 
  -1   9   6      332.89      314.41      9.40 o 
   0   9   6        5.09        3.29      2.39 o 
   1   9   6       49.22       48.16      4.73 o 
   2   9   6       54.06       63.16      5.44 o 
   3   9   6        5.78        2.26      2.43 o 
   4   9   6       57.75       52.13      5.44 o 
   5   9   6        5.70        7.04      2.87 o 
   6   9   6       18.05       26.35      5.25 o 
  -8  10   6       46.26       44.36      5.69 o 
  -7  10   6      136.46      138.36      8.89 o 
  -6  10   6       33.79       36.98      4.44 o 
  -5  10   6        1.63        1.49      1.83 o 
  -4  10   6       33.51       32.94      4.21 o 
  -3  10   6        2.29        0.19      2.33 o 
  -2  10   6       15.73        9.51      2.87 o 
  -1  10   6      233.79      212.90      8.16 o 
   0  10   6        2.39       -2.61      2.76 o 
   1  10   6      279.88      254.90      9.05 o 
   2  10   6       31.02       31.68      4.28 o 
   3  10   6       17.26       18.19      3.60 o 
   4  10   6        3.19        3.82      3.87 o 
   5  10   6        7.91       13.29      3.74 o 
  -7  11   6       70.45       96.41      7.02 o 
  -6  11   6        5.60        7.53      4.71 o 
  -5  11   6       33.36       33.22      4.58 o 
  -4  11   6       35.24       41.21      4.86 o 
  -3  11   6       12.73       11.46      3.20 o 
  -2  11   6       36.86       36.58      4.66 o 
  -1  11   6       54.01       55.30      6.69 o 
   0  11   6       22.50       16.35      3.52 o 
   1  11   6       34.61       37.35      4.73 o 
   2  11   6        4.10        4.66      4.29 o 
   3  11   6       13.46       17.40      3.52 o 
  -5  12   6        0.14        1.35      2.16 o 
  -4  12   6        0.00        3.03      4.36 o 
  -3  12   6        2.22        1.21      2.28 o 
  -2  12   6       11.65       10.92      3.69 o 
  -1  12   6        2.02        0.45      2.25 o 
   0  12   6        2.62        2.53      3.16 o 
   1  12   6        0.00        0.80      2.85 o 
 -13   1   7       63.17       64.29      7.00 o 
 -12   1   7        7.73        8.14      2.81 o 
 -11   1   7       10.22       10.03      2.94 o 
 -10   1   7       25.47       22.11      3.58 o 
  -9   1   7        4.05        4.22      2.08 o 
  -8   1   7      114.91      123.76      7.29 o 
  -7   1   7       13.05       19.32      4.37 o 
  -6   1   7       60.23       74.26      6.89 o 
  -5   1   7      322.86      283.06      5.93 o 
  -4   1   7      348.94      323.36      4.99 o 
  -3   1   7       12.09       10.99      2.30 o 
  -2   1   7     1022.74     1063.05     12.04 o 
  -1   1   7       15.26       18.01      2.37 o 
   0   1   7      259.75      284.12      8.02 o 
   1   1   7        8.53        7.56      3.52 o 
   2   1   7      407.82      358.43     21.46 o 
   3   1   7      222.06      214.10      9.96 o 
   4   1   7       67.92       58.85      7.21 o 
   5   1   7      174.88      178.80     10.81 o 
   6   1   7        8.39        4.04      4.41 o 
   7   1   7       24.30       34.31      6.58 o 
   8   1   7       11.62       16.76      5.46 o 
   9   1   7       66.79       92.68      9.84 o 
 -13   2   7      137.28      142.14      9.92 o 
 -12   2   7      107.10       96.33      8.03 o 
 -11   2   7       68.42       63.04      6.52 o 
 -10   2   7       10.10       14.07      3.55 o 
  -9   2   7        4.40        5.56      2.74 o 
  -8   2   7        3.31        9.42      3.86 o 
  -7   2   7      116.56      117.27     13.66 o 
  -6   2   7       43.81       39.22      3.15 o 
  -5   2   7        1.72        0.78      2.84 o 
  -4   2   7      168.13      167.45      7.69 o 
  -3   2   7       85.04      122.28      4.19 o 
  -2   2   7      495.87      530.53      8.71 o 
  -1   2   7      283.28      298.77      6.88 o 
   0   2   7      347.73      372.23      5.89 o 
   1   2   7      269.56      267.85      6.24 o 
   2   2   7        9.98       10.46      4.20 o 
   3   2   7      165.99      148.06      8.90 o 
   4   2   7      501.41      500.01     19.56 o 
   5   2   7       42.75       32.06      6.25 o 
   6   2   7      542.11      490.88     16.89 o 
   7   2   7      132.75      103.14      9.65 o 
   8   2   7        1.69        4.64      8.07 o 
   9   2   7        4.70       12.84      4.25 o 
 -13   3   7        5.41        7.49      3.88 o 
 -12   3   7       14.58       15.74      3.95 o 
 -11   3   7      236.54      239.12     10.65 o 
 -10   3   7       35.55       29.62      4.53 o 
  -9   3   7      130.32      120.92      7.49 o 
  -8   3   7        0.14        2.93      3.16 o 
  -7   3   7      729.64      750.98     13.41 o 
  -6   3   7      127.90      121.14      5.84 o 
  -5   3   7      212.97      200.51      4.61 o 
  -4   3   7      809.01      775.75     10.08 o 
  -3   3   7       89.41       79.00      3.73 o 
  -2   3   7      322.01      349.48      7.63 o 
  -1   3   7       32.60       31.61      3.28 o 
   0   3   7        6.88        4.33      1.73 o 
   1   3   7     1110.10     1100.67     11.59 o 
   2   3   7        5.13        1.94      2.11 o 
   3   3   7      388.70      413.94     10.08 o 
   4   3   7      371.39      385.22     13.99 o 
   5   3   7        6.89        3.70      4.42 o 
   6   3   7        0.58        2.99      3.92 o 
   7   3   7       21.33       18.02      5.52 o 
   8   3   7        0.00        8.87      3.61 o 
 -12   4   7       89.24       89.00     10.30 o 
 -11   4   7       15.19       17.13      3.91 o 
 -10   4   7       87.18       92.61      7.25 o 
  -9   4   7        1.28       -0.29      2.36 o 
  -8   4   7      770.58      746.63     13.81 o 
  -7   4   7      493.56      479.87     13.83 o 
  -6   4   7      413.55      399.81      9.69 o 
  -5   4   7        0.05       -0.04      1.15 o 
  -4   4   7       27.53       23.01      2.61 o 
  -3   4   7      671.80      698.41     10.96 o 
  -2   4   7       15.13       20.52      2.89 o 
  -1   4   7        0.24        0.32      1.30 o 
   0   4   7      314.70      276.24      6.44 o 
   1   4   7        9.50       10.44      2.24 o 
   2   4   7      677.40      634.15      9.83 o 
   3   4   7     1456.51     1467.66     29.40 o 
   4   4   7      519.87      502.71     15.88 o 
   5   4   7      569.52      503.38     16.79 o 
   6   4   7       68.45       71.26      8.28 o 
   7   4   7        3.04        3.05      3.54 o 
   8   4   7        3.07        1.90      3.88 o 
 -12   5   7       12.19       22.15      9.93 o 
 -11   5   7       35.14       29.93      6.38 o 
 -10   5   7       75.24       69.32      6.46 o 
  -9   5   7        3.66        4.79      2.84 o 
  -8   5   7       17.62       17.44      3.27 o 
  -7   5   7       20.19       20.57      3.46 o 
  -6   5   7      202.34      193.98      7.59 o 
  -5   5   7     1703.63     1631.62     16.19 o 
  -4   5   7      136.99      129.63      5.17 o 
  -3   5   7      245.68      252.80      7.39 o 
  -2   5   7       20.21       16.38      2.85 o 
  -1   5   7        2.13        6.24      2.08 o 
   0   5   7      240.48      207.94      6.17 o 
   1   5   7      365.11      359.81      8.07 o 
   2   5   7       31.92       37.98      3.62 o 
   3   5   7      673.13      676.45     13.60 o 
   4   5   7      125.52      142.54     10.04 o 
   5   5   7       19.75       27.28      5.93 o 
   6   5   7      103.93      119.03     10.23 o 
   7   5   7      115.15      131.60     10.97 o 
   8   5   7       28.50       26.07      5.60 o 
 -12   6   7        2.35        8.42      7.65 o 
 -11   6   7        1.61        4.68      4.05 o 
 -10   6   7       63.48       52.79      8.03 o 
  -9   6   7       10.26        3.28      6.89 o 
  -8   6   7       76.76       86.27      6.23 o 
  -7   6   7      627.79      632.92     13.98 o 
  -6   6   7     1207.37     1202.60     19.00 o 
  -5   6   7      311.07      304.06      7.38 o 
  -4   6   7       39.35       39.69      3.42 o 
  -3   6   7      183.81      175.30      6.65 o 
  -2   6   7      529.43      496.98      9.62 o 
  -1   6   7       17.43       12.63      2.49 o 
   0   6   7       22.81       23.57      3.00 o 
   1   6   7      367.59      374.93      8.75 o 
   2   6   7      932.37      961.29     14.15 o 
   3   6   7        0.00       -1.93      2.86 o 
   4   6   7        0.04       -1.32      3.48 o 
   5   6   7       25.21       23.58      5.70 o 
   6   6   7       42.60       48.26     15.70 o 
   7   6   7        0.74        4.43      2.97 o 
 -11   7   7       31.72       58.03     15.33 o 
 -10   7   7        0.02       12.33      4.33 o 
  -9   7   7        4.20        4.05      5.68 o 
  -8   7   7        3.44        2.00      2.46 o 
  -7   7   7      130.39      128.86      7.23 o 
  -6   7   7        1.98        3.91      2.49 o 
  -5   7   7     1364.64     1298.76     16.30 o 
  -4   7   7      659.19      625.37     11.14 o 
  -3   7   7      814.52      810.63     11.58 o 
  -2   7   7      119.54      101.27      5.03 o 
  -1   7   7        1.26        3.41      1.95 o 
   0   7   7       11.04       10.74      2.67 o 
   1   7   7       28.18       24.76      3.60 o 
   2   7   7      323.29      323.08      9.07 o 
   3   7   7      258.82      253.77      9.62 o 
   4   7   7      121.05      117.41     11.92 o 
   5   7   7       64.87       74.28      8.84 o 
   6   7   7      257.89      266.69     13.63 o 
   7   7   7        1.83        1.48      2.77 o 
 -10   8   7       21.00       32.46      6.54 o 
  -9   8   7       12.22       16.19      5.25 o 
  -8   8   7       31.81       26.92      7.85 o 
  -7   8   7        4.85        8.89      3.07 o 
  -6   8   7      116.73      120.89      7.31 o 
  -5   8   7      125.46      119.40      5.71 o 
  -4   8   7       78.49       78.02      4.96 o 
  -3   8   7      102.96      111.27      5.04 o 
  -2   8   7        8.47        8.96      2.10 o 
  -1   8   7        9.14       11.30      2.84 o 
   0   8   7        7.37        6.35      2.84 o 
   1   8   7       23.61       21.38      3.56 o 
   2   8   7       62.13       54.04      5.04 o 
   3   8   7       14.33        9.05      3.97 o 
   4   8   7      142.91      177.54     24.65 o 
   5   8   7      106.09      110.07     10.18 o 
   6   8   7        0.44       -1.07      2.92 o 
  -9   9   7        0.24        4.13      3.73 o 
  -8   9   7       12.99       22.88      4.41 o 
  -7   9   7       11.82       14.99      3.78 o 
  -6   9   7      107.25      108.89      7.66 o 
  -5   9   7      118.74      104.48      6.95 o 
  -4   9   7       35.95       34.33      3.54 o 
  -3   9   7       31.04       31.47      3.38 o 
  -2   9   7       14.94       11.92      2.99 o 
  -1   9   7       26.77       31.54      4.17 o 
   0   9   7      111.63       96.58      6.20 o 
   1   9   7      102.09      103.70      6.43 o 
   2   9   7        5.65        5.57      2.69 o 
   3   9   7       46.24       45.91      5.79 o 
   4   9   7       77.89       75.91      9.89 o 
   5   9   7        0.00        4.91      5.27 o 
  -8  10   7        4.04        9.98      4.42 o 
  -7  10   7       52.43       41.76      5.69 o 
  -6  10   7        1.65        5.80      4.90 o 
  -5  10   7       93.12      100.08      5.66 o 
  -4  10   7       38.02       42.04      4.76 o 
  -3  10   7        0.18       -2.80      2.33 o 
  -2  10   7        0.48        2.46      2.46 o 
  -1  10   7      100.34       96.48      6.49 o 
   0  10   7       26.89       25.09      3.94 o 
   1  10   7       26.71       22.66      4.10 o 
   2  10   7       21.77       21.13      3.81 o 
   3  10   7        0.30       -2.16      2.38 o 
   4  10   7      107.34      121.21     15.76 o 
  -6  11   7        4.39        8.09      2.86 o 
  -5  11   7        9.34        4.43      7.06 o 
  -4  11   7        6.35        6.72      2.73 o 
  -3  11   7       44.17       34.67      5.90 o 
  -2  11   7       10.81        9.77      3.07 o 
  -1  11   7        0.11       -2.05      2.54 o 
   0  11   7       32.70       33.15      4.21 o 
   1  11   7      104.72      103.82      8.51 o 
   2  11   7       49.61       46.77      5.23 o 
  -4  12   7       29.56       40.95      4.95 o 
  -3  12   7       22.93       17.73      3.61 o 
  -2  12   7        0.15       -0.17      2.59 o 
  -1  12   7       10.33        9.73      4.14 o 
 -13   0   8       27.91       33.00      6.17 o 
 -12   0   8      205.81      190.32     12.16 o 
 -11   0   8      282.00      262.63     13.71 o 
 -10   0   8      347.02      332.43     14.73 o 
  -9   0   8        0.00       -2.43      2.30 o 
  -8   0   8       39.39       33.48      8.01 o 
  -7   0   8       41.51       38.10      8.18 o 
  -6   0   8      200.21      164.80     12.63 o 
  -5   0   8      238.12      252.43      6.09 o 
  -4   0   8      281.02      291.47      7.75 o 
  -3   0   8     4394.14     4673.10     37.83 o 
  -2   0   8      758.01      722.91     22.36 o 
  -1   0   8      307.04      309.53     13.53 o 
   0   0   8       86.96       90.07      9.57 o 
   1   0   8      288.65      271.35     15.37 o 
   2   0   8      162.51      173.19     13.33 o 
   3   0   8       27.48       14.27      7.44 o 
   4   0   8       59.24       61.00     10.79 o 
   5   0   8       47.56       42.81     10.51 o 
   6   0   8       41.67       33.36      9.28 o 
   7   0   8        0.09        6.91      6.34 o 
   8   0   8       33.49       26.66      8.10 o 
 -13   1   8        3.41        5.57      2.62 o 
 -12   1   8       57.92       41.54      5.47 o 
 -11   1   8      171.30      176.55      8.18 o 
 -10   1   8        7.04        5.19      2.44 o 
  -9   1   8        7.68        6.37      2.56 o 
  -8   1   8        4.65        4.38      3.55 o 
  -7   1   8       11.07       14.83      4.13 o 
  -6   1   8      105.26      102.23      7.88 o 
  -5   1   8      268.47      255.14      6.30 o 
  -4   1   8      143.01      162.83      4.17 o 
  -3   1   8     2822.63     3004.61     22.77 o 
  -2   1   8       14.34       21.87      2.76 o 
  -1   1   8        6.12        8.63      2.03 o 
   0   1   8        2.61        3.60      3.28 o 
   1   1   8      596.38      590.88     14.74 o 
   2   1   8       42.33       42.91      6.05 o 
   3   1   8       27.55       25.27      5.87 o 
   4   1   8        0.82       -0.64      4.69 o 
   5   1   8      339.93      316.37     13.73 o 
   6   1   8      484.52      406.90     15.97 o 
   7   1   8       10.66       15.28      8.59 o 
   8   1   8        6.44        9.00      8.95 o 
 -13   2   8      213.70      224.62     11.00 o 
 -12   2   8        4.64        5.99      2.65 o 
 -11   2   8        0.29        2.42      2.62 o 
 -10   2   8       37.61       34.40      4.87 o 
  -9   2   8       26.93       26.12      5.61 o 
  -8   2   8      220.50      218.45     11.52 o 
  -7   2   8       74.80       69.54     10.92 o 
  -6   2   8        4.32        3.53      4.29 o 
  -5   2   8      104.56       97.15      5.60 o 
  -4   2   8        9.91       15.64      2.09 o 
  -3   2   8       43.89       41.57      3.12 o 
  -2   2   8     1376.01     1447.16     15.62 o 
  -1   2   8       60.84       61.60      4.08 o 
   0   2   8        6.71        7.64      1.49 o 
   1   2   8      447.31      500.83     13.73 o 
   2   2   8      505.04      522.12     15.03 o 
   3   2   8      427.95      397.33     20.87 o 
   4   2   8        2.14        2.77      4.57 o 
   5   2   8       44.47       42.69      7.41 o 
   6   2   8      422.29      374.70     22.69 o 
   7   2   8        1.34        8.41      4.23 o 
   8   2   8        7.20        9.24      4.35 o 
 -12   3   8        1.67        3.02      4.20 o 
 -11   3   8      130.48      132.66      9.07 o 
 -10   3   8        0.02        2.54      2.55 o 
  -9   3   8       35.11       35.35      6.57 o 
  -8   3   8      295.34      281.58     15.47 o 
  -7   3   8      201.66      185.12     15.29 o 
  -6   3   8      525.68      549.95     19.89 o 
  -5   3   8        2.24        7.23      2.28 o 
  -4   3   8       66.30       63.99      3.32 o 
  -3   3   8      228.92      210.59      6.06 o 
  -2   3   8      279.84      282.97      7.26 o 
  -1   3   8        8.48       13.34      2.16 o 
   0   3   8        2.67        3.14      1.64 o 
   1   3   8       65.67       67.35      4.57 o 
   2   3   8        5.04       10.14      4.15 o 
   3   3   8      822.99      826.01     19.99 o 
   4   3   8       67.85       69.39      8.24 o 
   5   3   8       43.49       38.45      6.95 o 
   6   3   8       59.76       54.28      8.95 o 
   7   3   8        9.79        5.99      3.19 o 
   8   3   8       42.60       44.38      6.55 o 
 -12   4   8       26.20       21.36      3.89 o 
 -11   4   8      111.49      105.76      8.14 o 
 -10   4   8       10.46        4.15      2.81 o 
  -9   4   8       76.56       69.27     10.12 o 
  -8   4   8      105.27       91.44      9.41 o 
  -7   4   8        0.96        2.04      2.20 o 
  -6   4   8      496.18      493.82     12.56 o 
  -5   4   8      189.06      186.32      9.45 o 
  -4   4   8      209.27      182.80      7.04 o 
  -3   4   8        4.43        9.30      2.15 o 
  -2   4   8       21.31       23.05      3.20 o 
  -1   4   8       85.16       88.47      4.17 o 
   0   4   8      641.01      673.56     10.07 o 
   1   4   8       32.32       39.99      3.43 o 
   2   4   8       59.06       46.50      7.28 o 
   3   4   8      571.79      540.21     16.52 o 
   4   4   8      207.50      202.33     13.21 o 
   5   4   8       86.12       91.67      9.33 o 
   6   4   8        3.55        7.01      4.42 o 
   7   4   8        0.40        6.96      3.59 o 
 -12   5   8       28.62       26.20      5.23 o 
 -11   5   8        8.95       16.57      4.42 o 
 -10   5   8        0.03        4.68      2.68 o 
  -9   5   8        9.32        8.18      4.18 o 
  -8   5   8      560.08      561.23     19.28 o 
  -7   5   8      568.94      561.46     12.68 o 
  -6   5   8      135.15      151.87      6.95 o 
  -5   5   8       52.48       49.18      3.79 o 
  -4   5   8      169.03      159.16      6.00 o 
  -3   5   8       25.30       28.00      4.11 o 
  -2   5   8        0.03        0.37      1.85 o 
  -1   5   8      169.25      171.77      5.78 o 
   0   5   8      281.22      249.17      6.91 o 
   1   5   8     1093.64     1049.69     13.77 o 
   2   5   8      984.99      989.17     21.77 o 
   3   5   8       77.89       68.97      7.82 o 
   4   5   8        0.33       -1.98      5.83 o 
   5   5   8       94.84      107.90      9.93 o 
   6   5   8        6.34        4.40      5.85 o 
   7   5   8        0.81        6.24      3.17 o 
 -11   6   8      117.14      105.05     23.02 o 
 -10   6   8        0.39        1.26      3.39 o 
  -9   6   8       12.64       11.09      4.57 o 
  -8   6   8        0.32       -2.14      2.01 o 
  -7   6   8        2.71        1.52      2.34 o 
  -6   6   8      673.46      658.67     14.26 o 
  -5   6   8      401.89      408.61      8.78 o 
  -4   6   8       11.50        9.53      2.53 o 
  -3   6   8      350.62      328.32     11.65 o 
  -2   6   8      236.76      239.71      8.13 o 
  -1   6   8      215.80      205.88      6.65 o 
   0   6   8       16.06       12.58      2.77 o 
   1   6   8       58.86       48.78      4.32 o 
   2   6   8      819.52      835.98     20.67 o 
   3   6   8      555.97      533.16     37.02 o 
   4   6   8       17.21       16.79      4.81 o 
   5   6   8       42.49       50.20      7.39 o 
   6   6   8      117.85      111.06     10.48 o 
   7   6   8      136.84      148.03     11.99 o 
 -11   7   8      252.69      296.08     16.18 o 
 -10   7   8       27.44       37.86      6.81 o 
  -9   7   8        0.08        4.44      3.84 o 
  -8   7   8      158.36      145.84     11.73 o 
  -7   7   8        0.08        1.25      2.00 o 
  -6   7   8       63.20       65.23      5.95 o 
  -5   7   8      120.29      125.16      5.45 o 
  -4   7   8        2.05        6.93      2.27 o 
  -3   7   8      442.06      419.23      9.61 o 
  -2   7   8       36.79       35.04      3.85 o 
  -1   7   8       33.93       36.92      5.47 o 
   0   7   8      126.64      124.32      5.88 o 
   1   7   8      101.70       98.24      6.06 o 
   2   7   8       93.74      102.16      7.12 o 
   3   7   8       76.68       82.77      8.56 o 
   4   7   8        0.02       -0.26      3.68 o 
   5   7   8        5.64        0.76      3.65 o 
   6   7   8        0.11        4.96      3.26 o 
 -10   8   8       34.85       40.57      7.13 o 
  -9   8   8        0.02       -1.66      5.50 o 
  -8   8   8       52.03       54.88      6.59 o 
  -7   8   8        4.11        1.06      4.86 o 
  -6   8   8       82.88       78.52      6.55 o 
  -5   8   8        0.55        0.76      2.57 o 
  -4   8   8      202.91      188.44      6.22 o 
  -3   8   8      174.06      165.45      5.86 o 
  -2   8   8      115.43      108.42      7.47 o 
  -1   8   8       61.29       56.29      5.56 o 
   0   8   8       68.02       57.48      4.94 o 
   1   8   8        2.22        0.67      2.24 o 
   2   8   8       36.55       32.94      4.88 o 
   3   8   8       23.25       15.81      5.85 o 
   4   8   8       50.82       55.19      7.53 o 
   5   8   8       46.05       59.92     12.61 o 
  -9   9   8        0.26        6.59      3.87 o 
  -8   9   8       75.29       87.45     11.94 o 
  -7   9   8       80.16       86.38      7.27 o 
  -6   9   8       66.19       67.69      6.84 o 
  -5   9   8       20.39       16.45      3.10 o 
  -4   9   8      104.22       85.39      5.08 o 
  -3   9   8       94.31       83.05      5.88 o 
  -2   9   8      224.25      217.90      8.03 o 
  -1   9   8        9.54        9.43      2.99 o 
   0   9   8        0.21       -0.37      3.58 o 
   1   9   8        0.01       -3.73      2.48 o 
   2   9   8       34.97       45.73      6.66 o 
   3   9   8       80.75       71.51     11.43 o 
   4   9   8       24.62       18.17      8.22 o 
  -8  10   8       77.47      100.93      8.22 o 
  -7  10   8        9.00        7.43      3.14 o 
  -6  10   8        0.09        0.52      3.65 o 
  -5  10   8        1.78        3.97      4.66 o 
  -4  10   8        1.97        2.02      2.03 o 
  -3  10   8      279.98      243.52      8.83 o 
  -2  10   8        1.91        1.52      2.27 o 
  -1  10   8       11.37       22.59      3.72 o 
   0  10   8       14.15       18.45      3.40 o 
   1  10   8        3.28        7.64      4.66 o 
   2  10   8        0.94        5.17      2.95 o 
   3  10   8        2.61        0.91      2.83 o 
  -6  11   8        0.07        5.62      6.43 o 
  -5  11   8       50.15       47.98      6.18 o 
  -4  11   8       23.27       29.46      3.99 o 
  -3  11   8       94.28       71.91      6.12 o 
  -2  11   8        4.47        3.16      2.43 o 
  -1  11   8        5.68       11.38      3.34 o 
   0  11   8        0.33       -3.06      3.78 o 
   1  11   8        0.33        2.76      2.60 o 
 -13   1   9        4.07        3.17      2.26 o 
 -12   1   9      182.95      176.61      8.74 o 
 -11   1   9        3.71        2.67      2.13 o 
 -10   1   9       74.95       69.53      5.91 o 
  -9   1   9        8.06        5.05      3.04 o 
  -8   1   9      493.97      526.40     17.85 o 
  -7   1   9       37.34       36.23      5.91 o 
  -6   1   9       25.80       25.66      4.75 o 
  -5   1   9       87.27       78.88      4.49 o 
  -4   1   9       50.22       56.21      4.18 o 
  -3   1   9       16.93       20.66      2.93 o 
  -2   1   9      122.97      127.48      7.94 o 
  -1   1   9        7.36        5.27      2.01 o 
   0   1   9       99.16       98.75      7.15 o 
   1   1   9        3.57        1.84      3.80 o 
   2   1   9      219.78      233.38     11.43 o 
   3   1   9      397.62      400.03     14.61 o 
   4   1   9      558.39      510.01     16.74 o 
   5   1   9      112.66      104.80      9.92 o 
   6   1   9       70.66       95.87      9.97 o 
   7   1   9        0.19       -2.70      2.77 o 
 -12   2   9        1.14        8.76      6.65 o 
 -11   2   9        0.69        2.93      2.61 o 
 -10   2   9        0.84        2.36      2.63 o 
  -9   2   9      560.53      539.87     18.66 o 
  -8   2   9      105.45      105.48     13.41 o 
  -7   2   9      106.37       99.84     12.14 o 
  -6   2   9      372.90      359.33     18.97 o 
  -5   2   9      175.66      173.13      7.18 o 
  -4   2   9      121.67      133.36      4.73 o 
  -3   2   9        2.90        1.14      1.99 o 
  -2   2   9        2.43        0.68      2.12 o 
  -1   2   9      278.09      283.59      8.24 o 
   0   2   9       51.52       55.19      8.44 o 
   1   2   9      516.42      522.01     14.98 o 
   2   2   9      472.99      449.07     14.77 o 
   3   2   9       12.42       12.89      5.44 o 
   4   2   9       47.42       41.75      7.52 o 
   5   2   9       98.48       93.96      9.72 o 
   6   2   9        0.71        5.29      4.55 o 
   7   2   9        3.40        7.03      4.57 o 
 -12   3   9       29.92       26.23      4.45 o 
 -11   3   9       16.23       14.41      3.49 o 
 -10   3   9        0.41        5.21      2.69 o 
  -9   3   9       27.97       19.37      5.39 o 
  -8   3   9      376.76      351.50     14.92 o 
  -7   3   9      609.12      543.76     25.14 o 
  -6   3   9      297.10      274.43      8.95 o 
  -5   3   9       64.81       58.83      5.89 o 
  -4   3   9      224.69      217.59      6.12 o 
  -3   3   9      510.34      515.60      9.74 o 
  -2   3   9       36.76       42.61      3.83 o 
  -1   3   9      333.92      310.96      6.54 o 
   0   3   9        0.26       -2.68      2.89 o 
   1   3   9      803.09      765.83     18.24 o 
   2   3   9        6.84        3.93      4.68 o 
   3   3   9        6.86        7.21      5.15 o 
   4   3   9       27.30       34.51      6.73 o 
   5   3   9        2.76        6.26      5.03 o 
   6   3   9        0.10       -5.83      4.11 o 
   7   3   9       29.00       26.63      6.31 o 
 -12   4   9        2.22        1.01      4.93 o 
 -11   4   9       25.17       28.29      6.57 o 
 -10   4   9        4.04        4.29      3.86 o 
  -9   4   9        2.37        3.93      3.50 o 
  -8   4   9      312.61      303.05     14.56 o 
  -7   4   9      201.44      183.04     16.80 o 
  -6   4   9      555.95      561.50     25.31 o 
  -5   4   9        5.24        2.29      2.71 o 
  -4   4   9      451.82      429.45     17.33 o 
  -3   4   9       16.78       14.90      2.75 o 
  -2   4   9      240.71      237.88      7.53 o 
  -1   4   9       10.62       13.56      2.29 o 
   0   4   9      629.43      609.11     26.76 o 
   1   4   9      510.03      499.28     15.01 o 
   2   4   9       42.52       37.04     10.14 o 
   3   4   9       35.25       32.96      6.25 o 
   4   4   9       17.14       25.31      5.91 o 
   5   4   9       56.28       63.00      8.62 o 
   6   4   9       28.14       34.53      9.89 o 
   7   4   9        7.15       11.91      4.65 o 
 -12   5   9        0.26        4.97     11.71 o 
 -11   5   9        0.08        3.73      3.63 o 
 -10   5   9       11.58       23.78      7.13 o 
  -9   5   9      129.33      132.40     11.55 o 
  -8   5   9      170.11      173.40     11.59 o 
  -7   5   9       20.41       25.82      5.88 o 
  -6   5   9      763.36      762.11     17.16 o 
  -5   5   9       10.33        3.93      3.81 o 
  -4   5   9       25.68       25.16      3.28 o 
  -3   5   9        8.53       10.64      2.57 o 
  -2   5   9       20.05       17.57      3.91 o 
  -1   5   9        3.90        5.12      2.24 o 
   0   5   9      585.77      554.66     12.41 o 
   1   5   9       88.91       97.66      8.24 o 
   2   5   9      417.11      386.29     15.15 o 
   3   5   9        3.56        6.04      4.29 o 
   4   5   9        0.00        4.03      3.86 o 
   5   5   9       87.53      101.51     10.19 o 
   6   5   9        3.01       -0.74      5.13 o 
 -11   6   9      110.44      121.18     11.91 o 
 -10   6   9       46.70       36.97      6.87 o 
  -9   6   9       17.73       18.05      4.80 o 
  -8   6   9        3.41       -0.99      2.91 o 
  -7   6   9      202.04      207.91     13.13 o 
  -6   6   9        0.80        3.70      2.84 o 
  -5   6   9       55.54       54.64      6.52 o 
  -4   6   9      166.27      150.06      8.47 o 
  -3   6   9       11.65        9.18      2.54 o 
  -2   6   9      104.56       95.48      4.85 o 
  -1   6   9       26.68       26.41      3.34 o 
   0   6   9       23.05       19.49      4.02 o 
   1   6   9      257.81      278.10     15.99 o 
   2   6   9       42.99       43.81      6.52 o 
   3   6   9        0.01       -0.58      3.09 o 
   4   6   9       90.41       99.30      9.78 o 
   5   6   9       26.86       23.83      5.64 o 
   6   6   9       13.91       12.19      4.06 o 
 -10   7   9        0.81        3.06      4.66 o 
  -9   7   9       58.60       76.36     19.24 o 
  -8   7   9       16.62       19.98      5.24 o 
  -7   7   9      145.55      147.68      8.06 o 
  -6   7   9      222.05      188.08      8.63 o 
  -5   7   9       24.43       19.76      3.89 o 
  -4   7   9      183.29      177.36      7.33 o 
  -3   7   9        7.13        7.78      3.37 o 
  -2   7   9        9.32       10.69      2.54 o 
  -1   7   9      202.04      179.30      6.82 o 
   0   7   9      164.22      142.46      8.06 o 
   1   7   9        5.28        1.41      3.33 o 
   2   7   9       82.47       89.94      8.90 o 
   3   7   9       12.68       14.47      4.62 o 
   4   7   9       64.57       61.29      7.91 o 
   5   7   9       64.42       59.44      8.21 o 
 -10   8   9        0.00        6.13      3.50 o 
  -9   8   9        0.01        3.90      3.75 o 
  -8   8   9       72.38       79.18      9.80 o 
  -7   8   9        1.88        5.30      3.82 o 
  -6   8   9        0.15        1.98      3.65 o 
  -5   8   9       14.41       11.84      3.55 o 
  -4   8   9        0.79        4.05      1.90 o 
  -3   8   9        6.55       10.08      2.79 o 
  -2   8   9       66.84       67.75      5.20 o 
  -1   8   9       91.74       71.80      6.17 o 
   0   8   9        3.62        1.86      2.91 o 
   1   8   9        9.75       11.81      3.80 o 
   2   8   9        0.20        2.55      3.16 o 
   3   8   9       26.60       40.98      8.26 o 
   4   8   9       46.67       43.97      6.89 o 
  -8   9   9        1.25        7.49      4.16 o 
  -7   9   9        0.03        0.64      2.41 o 
  -6   9   9        0.25       -1.95      2.36 o 
  -5   9   9        3.53        5.72      2.71 o 
  -4   9   9      150.69      153.94     10.50 o 
  -3   9   9       10.55        7.17      3.69 o 
  -2   9   9        3.06        0.18      2.90 o 
  -1   9   9      103.98       88.41      6.07 o 
   0   9   9        4.46        2.01      3.34 o 
   1   9   9        8.17       14.22     10.26 o 
   2   9   9        4.63        2.93      3.29 o 
   3   9   9       16.69       20.03      4.92 o 
  -7  10   9        4.26        3.73      2.86 o 
  -6  10   9        2.85        6.92      4.17 o 
  -5  10   9      141.53      137.57      9.28 o 
  -4  10   9        6.13        8.02      3.67 o 
  -3  10   9        1.05        2.95      2.88 o 
  -2  10   9      103.32      102.25      6.85 o 
  -1  10   9        0.12        0.23      3.35 o 
   0  10   9       29.35       36.86      5.84 o 
   1  10   9        4.30        9.09      3.47 o 
   2  10   9       15.02       10.89      3.91 o 
  -4  11   9       60.29       60.73      6.97 o 
  -3  11   9       16.98       23.93      3.95 o 
  -2  11   9       17.08        6.91      3.83 o 
  -1  11   9        2.73       -0.89      3.09 o 
 -12   0  10       64.72       61.81      8.26 o 
 -11   0  10       68.22       63.87      8.34 o 
 -10   0  10       33.21       35.00      9.65 o 
  -9   0  10      727.23      795.85     32.71 o 
  -8   0  10      111.73      114.39     13.53 o 
  -7   0  10      290.95      305.28     18.19 o 
  -6   0  10       60.69       64.23      9.44 o 
  -5   0  10      338.32      339.13     16.68 o 
  -4   0  10        1.38        0.65      2.50 o 
  -3   0  10      390.39      428.14     15.29 o 
  -2   0  10      121.99      125.47     10.14 o 
  -1   0  10        0.31        0.37      5.56 o 
   0   0  10       31.41       28.21      7.69 o 
   1   0  10      334.62      304.14     17.58 o 
   2   0  10     1869.86     1817.14     42.15 o 
   3   0  10       37.85       47.71     10.59 o 
   4   0  10      225.69      213.95     17.58 o 
   5   0  10      326.38      292.08     20.12 o 
   6   0  10       30.28       24.12      8.59 o 
 -12   1  10        0.09        3.08      2.86 o 
 -11   1  10       17.03       12.95      3.06 o 
 -10   1  10       83.73       83.71      7.63 o 
  -9   1  10       46.18       48.51      7.55 o 
  -8   1  10        0.25       -4.66      3.11 o 
  -7   1  10       19.00       21.27      5.09 o 
  -6   1  10      165.35      166.33      9.28 o 
  -5   1  10       49.40       59.04      8.83 o 
  -4   1  10       76.64       82.11      4.35 o 
  -3   1  10       48.34       52.63      3.94 o 
  -2   1  10       29.86       32.48      3.32 o 
  -1   1  10       56.80       61.32      6.12 o 
   0   1  10        0.58       -1.45      3.94 o 
   1   1  10       76.41       77.37      8.46 o 
   2   1  10      221.44      222.61     11.60 o 
   3   1  10        3.99        3.08      4.66 o 
   4   1  10      156.30      130.42     10.49 o 
   5   1  10       21.58       21.72      6.26 o 
   6   1  10        5.13       11.64      5.34 o 
 -12   2  10      205.49      250.36     11.32 o 
 -11   2  10       39.91       33.34      6.63 o 
 -10   2  10        0.80       -3.01      6.83 o 
  -9   2  10       79.24      108.55     14.76 o 
  -8   2  10      503.76      467.88     24.24 o 
  -7   2  10      789.00      761.67     28.82 o 
  -6   2  10       44.59       46.08      8.63 o 
  -5   2  10       46.80       54.64      5.31 o 
  -4   2  10      637.38      684.71     10.82 o 
  -3   2  10        8.02       12.79      2.77 o 
  -2   2  10        8.58        8.56      2.51 o 
  -1   2  10       16.01       16.86      7.42 o 
   0   2  10      375.68      361.96     14.64 o 
   1   2  10     1178.19     1189.48     53.46 o 
   2   2  10      245.37      249.27     12.07 o 
   3   2  10       65.73       73.23     13.63 o 
   4   2  10       10.57       15.05      7.60 o 
   5   2  10       70.44       83.03     14.06 o 
   6   2  10       14.83       21.97      6.17 o 
 -12   3  10        8.07       13.41      3.38 o 
 -11   3  10       47.64       48.61      6.59 o 
 -10   3  10       17.07       21.85      5.51 o 
  -9   3  10       34.41       29.15      8.07 o 
  -8   3  10       19.12       22.36      8.71 o 
  -7   3  10      352.90      343.22     20.40 o 
  -6   3  10      476.64      455.45     21.83 o 
  -5   3  10       44.34       35.25      4.87 o 
  -4   3  10      103.17       96.75      4.69 o 
  -3   3  10       39.61       44.25      3.88 o 
  -2   3  10      267.44      274.22      7.84 o 
  -1   3  10       48.66       64.50      6.22 o 
   0   3  10       97.81       82.99      7.51 o 
   1   3  10     1995.11     2003.05     31.10 o 
   2   3  10      120.37      124.68     12.86 o 
   3   3  10        9.64       13.50      5.50 o 
   4   3  10       43.54       57.67      8.99 o 
   5   3  10       17.44       10.02      5.67 o 
   6   3  10        5.74       12.77      8.18 o 
 -12   4  10        5.04        8.13      4.00 o 
 -11   4  10       25.45       38.04      5.38 o 
 -10   4  10        5.39       20.78      5.30 o 
  -9   4  10      172.00      152.44     17.68 o 
  -8   4  10      218.31      205.61     12.26 o 
  -7   4  10      307.86      270.12     19.54 o 
  -6   4  10       96.06      107.36     13.33 o 
  -5   4  10        0.02        0.33      3.01 o 
  -4   4  10        2.72        3.59      2.03 o 
  -3   4  10       46.37       50.51      4.29 o 
  -2   4  10      143.09      153.38      6.57 o 
  -1   4  10       23.93       25.02      4.66 o 
   0   4  10       82.54      101.35     25.06 o 
   1   4  10      140.20      144.07      9.71 o 
   2   4  10      305.92      282.30     12.94 o 
   3   4  10       14.60       13.78      5.08 o 
   4   4  10        4.86       10.39      5.18 o 
   5   4  10       23.47       20.58     11.22 o 
   6   4  10       48.02       74.14      9.12 o 
 -11   5  10        7.28        0.00      4.26 o 
 -10   5  10       27.21       35.75      6.61 o 
  -9   5  10      108.99      101.92     10.51 o 
  -8   5  10       92.22       94.09      9.90 o 
  -7   5  10       53.60       46.12     11.37 o 
  -6   5  10       49.94       54.46     11.53 o 
  -5   5  10        4.41        7.04      3.61 o 
  -4   5  10       92.74       82.71      4.94 o 
  -3   5  10       61.81       67.61      7.56 o 
  -2   5  10      103.34      105.22      5.00 o 
  -1   5  10       24.45       24.61      4.54 o 
   0   5  10      278.51      268.19     11.58 o 
   1   5  10       49.09       47.48      6.88 o 
   2   5  10        0.50        2.64      3.86 o 
   3   5  10        8.87        8.73     12.22 o 
   4   5  10        1.74        0.42      3.67 o 
   5   5  10       54.59       51.98      8.00 o 
 -11   6  10        0.11        6.94      3.03 o 
 -10   6  10        5.25       12.83     10.75 o 
  -9   6  10       87.65      104.79     10.97 o 
  -8   6  10      369.86      344.18     16.16 o 
  -7   6  10      352.36      340.12     30.72 o 
  -6   6  10       77.94       66.11     12.04 o 
  -5   6  10       33.24       44.67      5.98 o 
  -4   6  10        2.54        4.69      3.74 o 
  -3   6  10        7.96       13.73      2.70 o 
  -2   6  10       35.72       30.68      3.62 o 
  -1   6  10       52.71       66.58      8.44 o 
   0   6  10       11.24       11.90      4.25 o 
   1   6  10        0.22       -1.44      3.18 o 
   2   6  10        1.25       -0.91      3.39 o 
   3   6  10       11.53       16.46      4.97 o 
   4   6  10        0.12       -2.31      3.00 o 
   5   6  10       29.98       19.41      6.23 o 
 -10   7  10        0.05       26.86      8.75 o 
  -9   7  10        0.25       -2.10      2.68 o 
  -8   7  10        7.00       10.53      4.54 o 
  -7   7  10       40.29       38.96      7.24 o 
  -6   7  10        5.89        8.06      3.16 o 
  -5   7  10       21.26       15.28      5.02 o 
  -4   7  10       91.62       69.75     11.86 o 
  -3   7  10       55.68       50.62      4.42 o 
  -2   7  10       57.80       57.28      4.68 o 
  -1   7  10       58.81       58.18      9.67 o 
   0   7  10       29.10       27.26      5.23 o 
   1   7  10       47.01       55.44      7.29 o 
   2   7  10       21.78       20.96      5.24 o 
   3   7  10        2.90        4.47      3.50 o 
   4   7  10       45.04       69.99     13.29 o 
  -9   8  10        1.18        9.55      4.68 o 
  -8   8  10        8.12       19.32      5.48 o 
  -7   8  10      167.51      177.71     17.85 o 
  -6   8  10       24.82       22.21      4.32 o 
  -5   8  10        3.25        6.61      7.47 o 
  -4   8  10        4.99       11.75      3.47 o 
  -3   8  10       15.51       15.96      2.95 o 
  -2   8  10        4.53        3.54      2.31 o 
  -1   8  10       24.67       24.77      4.85 o 
   0   8  10       11.67        4.15      3.84 o 
   1   8  10       38.62       36.81      6.08 o 
   2   8  10        1.87       -3.81      2.54 o 
   3   8  10       26.32       32.54      6.10 o 
  -8   9  10       46.41       67.83      9.34 o 
  -7   9  10       61.14       54.89      8.48 o 
  -6   9  10        4.37        7.30      3.30 o 
  -5   9  10       32.34       33.38      4.37 o 
  -4   9  10      264.61      227.40     17.97 o 
  -3   9  10       44.89       46.54      5.13 o 
  -2   9  10       10.42       16.12      5.10 o 
  -1   9  10        1.18        6.54      3.52 o 
   0   9  10       81.41       80.86      9.28 o 
   1   9  10       44.03       40.38      6.37 o 
   2   9  10       23.94       22.01      5.04 o 
  -6  10  10        4.10       14.59      3.59 o 
  -5  10  10      144.19      165.55     10.76 o 
  -4  10  10        0.00       -1.95      2.86 o 
  -3  10  10        0.16        1.01      4.35 o 
  -2  10  10        2.77        3.76      5.36 o 
  -1  10  10       55.73       82.69      8.37 o 
   0  10  10       53.43       51.76      9.71 o 
 -12   1  11        5.78        6.26      2.75 o 
 -11   1  11       19.74       18.08      3.28 o 
 -10   1  11       11.39       14.67      4.99 o 
  -9   1  11       15.43       11.38      4.78 o 
  -8   1  11      240.00      249.63     24.41 o 
  -7   1  11       45.36       60.30     10.30 o 
  -6   1  11      123.60      139.17     12.02 o 
  -5   1  11     1065.97     1114.63     30.79 o 
  -4   1  11      168.09      163.21      7.78 o 
  -3   1  11       50.80       57.25     10.53 o 
  -2   1  11       56.82       61.43      8.73 o 
  -1   1  11       48.18       55.82      6.66 o 
   0   1  11      234.61      222.71     11.06 o 
   1   1  11       52.56       51.01      7.63 o 
   2   1  11       23.94       19.26      7.87 o 
   3   1  11      315.55      334.47     14.54 o 
   4   1  11      139.48      139.65     11.14 o 
   5   1  11        0.10       -1.06      4.51 o 
 -12   2  11        1.14        3.96      3.75 o 
 -11   2  11        6.63        6.08      2.80 o 
 -10   2  11       31.82       36.21      6.52 o 
  -9   2  11       54.75       54.66     11.86 o 
  -8   2  11       42.81       32.54      9.04 o 
  -7   2  11       82.44       66.23     10.88 o 
  -6   2  11       70.88       66.72     10.34 o 
  -5   2  11       16.09       19.83      6.87 o 
  -4   2  11       87.23       94.47      6.81 o 
  -3   2  11      114.76      123.81      5.71 o 
  -2   2  11        8.43        9.31      3.98 o 
  -1   2  11      116.49      118.95      8.32 o 
   0   2  11       14.46       20.95      5.60 o 
   1   2  11        8.14        5.43      5.23 o 
   2   2  11       14.10       18.35      5.93 o 
   3   2  11       84.10       84.71      9.48 o 
   4   2  11      178.58      176.50     12.21 o 
   5   2  11        0.08        5.77      4.81 o 
 -12   3  11        0.14        4.15      2.38 o 
 -11   3  11       79.66       81.97      9.58 o 
 -10   3  11       12.58       13.69      7.13 o 
  -9   3  11      287.79      265.58     19.75 o 
  -8   3  11       17.18       20.65      8.22 o 
  -7   3  11       22.48       32.01      8.71 o 
  -6   3  11       21.39       17.74      7.03 o 
  -5   3  11       35.38       32.50      8.01 o 
  -4   3  11      162.49      178.75      8.83 o 
  -3   3  11       12.18       18.90      3.33 o 
  -2   3  11       22.59       32.46      5.19 o 
  -1   3  11      525.61      548.44     15.45 o 
   0   3  11      673.67      600.48     16.95 o 
   1   3  11      298.40      288.26     13.10 o 
   2   3  11        2.40        0.47      6.68 o 
   3   3  11       33.66       23.64      6.03 o 
   4   3  11      129.37      124.66     11.11 o 
   5   3  11      128.01      142.74     12.09 o 
 -11   4  11       15.15       10.68      8.40 o 
 -10   4  11       22.28       25.60      5.57 o 
  -9   4  11       14.97       26.33      5.92 o 
  -8   4  11        5.74        2.94      6.50 o 
  -7   4  11        0.96       10.38      6.95 o 
  -6   4  11       64.06       48.33     10.34 o 
  -5   4  11       61.89       65.33     10.67 o 
  -4   4  11      215.39      210.68      9.70 o 
  -3   4  11       65.05       75.36      5.18 o 
  -2   4  11       10.59       12.68      3.98 o 
  -1   4  11       14.48       18.86      4.75 o 
   0   4  11      326.89      301.67     17.62 o 
   1   4  11       13.26       14.69      5.44 o 
   2   4  11       12.42       14.68      5.43 o 
   3   4  11       21.73       30.88      6.58 o 
   4   4  11       34.86       41.96      6.98 o 
   5   4  11       11.52       19.91      5.58 o 
 -11   5  11        3.42        5.06     10.14 o 
 -10   5  11       18.83       26.50      5.64 o 
  -9   5  11       19.73       28.77      6.09 o 
  -8   5  11        3.33        4.86      3.72 o 
  -7   5  11       80.68       96.32     14.27 o 
  -6   5  11        7.02       13.33      7.69 o 
  -5   5  11      150.77      138.65      8.68 o 
  -4   5  11       10.34        6.94      4.22 o 
  -3   5  11       38.43       38.46      7.45 o 
  -2   5  11       50.55       31.02      5.03 o 
  -1   5  11       40.25       44.15      6.19 o 
   0   5  11       52.84       60.07      7.40 o 
   1   5  11       18.18       18.43      5.07 o 
   2   5  11        0.55       -3.81      3.39 o 
   3   5  11        0.39        0.56      3.76 o 
   4   5  11       96.66       97.61     10.31 o 
 -10   6  11        0.42        6.32      3.54 o 
  -9   6  11       17.43       20.74      5.63 o 
  -8   6  11        3.57        7.39      5.27 o 
  -7   6  11        8.69       30.11      6.55 o 
  -6   6  11       17.08       22.04      9.20 o 
  -5   6  11        0.07        2.94      3.78 o 
  -4   6  11       36.79       34.02      6.77 o 
  -3   6  11      228.94      228.41      8.48 o 
  -2   6  11       53.64       43.48      5.80 o 
  -1   6  11       13.18       13.09      4.38 o 
   0   6  11       64.20       71.05      7.93 o 
   1   6  11       79.06       76.33      8.43 o 
   2   6  11        4.57        5.61      4.27 o 
   3   6  11       25.10       33.60      7.89 o 
   4   6  11        5.81       11.80      4.80 o 
  -9   7  11       41.03       40.14      7.91 o 
  -8   7  11        6.00        5.54      3.68 o 
  -7   7  11        0.00        3.48      7.38 o 
  -6   7  11        4.83       11.00      4.65 o 
  -5   7  11       10.07       19.44      5.07 o 
  -4   7  11       75.93       67.68      6.12 o 
  -3   7  11        6.76        8.55      4.78 o 
  -2   7  11       21.99       10.61      3.75 o 
  -1   7  11       20.22       18.15      4.60 o 
   0   7  11        2.60        7.33      4.35 o 
   1   7  11        5.07        3.87      4.27 o 
   2   7  11        0.00        0.18      3.45 o 
   3   7  11       42.07       52.97      7.70 o 
  -8   8  11       85.26      108.84     14.55 o 
  -7   8  11        1.91        3.78      5.05 o 
  -6   8  11       30.68       33.88      7.14 o 
  -5   8  11       69.90       72.21     12.35 o 
  -4   8  11        4.67       10.88      3.05 o 
  -3   8  11       93.60       98.96     12.45 o 
  -2   8  11        1.31        2.31      4.25 o 
  -1   8  11       57.54       54.87      7.05 o 
   0   8  11       67.30       74.50      8.22 o 
   1   8  11        0.82       -0.34      3.05 o 
   2   8  11       16.50       24.90      5.53 o 
  -6   9  11        6.43        6.97      4.31 o 
  -5   9  11       47.17       64.75      8.77 o 
  -4   9  11        0.72        7.04      5.39 o 
  -3   9  11        9.35       18.23      6.36 o 
  -2   9  11       24.70       24.49      4.94 o 
  -1   9  11       12.22       21.72      4.64 o 
   0   9  11        2.87        6.48      3.28 o 
 -11   0  12       18.72       15.67      6.77 o 
 -10   0  12      177.08      170.73     18.36 o 
  -9   0  12      751.64      698.10     31.36 o 
  -8   0  12     1674.74     1806.51     48.69 o 
  -7   0  12       48.08       48.24      9.69 o 
  -6   0  12        1.85        4.58      4.21 o 
  -3   0  12       45.12       32.58      7.44 o 
  -2   0  12        6.15        7.89      6.66 o 
  -1   0  12      751.85      728.84     25.27 o 
   0   0  12     4839.91     5004.51     73.71 o 
   1   0  12       11.52       20.93      8.83 o 
   2   0  12      110.62      145.55     15.29 o 
   3   0  12       11.40       23.10      8.91 o 
   4   0  12        1.00        8.05      7.40 o 
 -11   1  12        3.75       10.42      3.65 o 
 -10   1  12       83.54       87.74     14.11 o 
  -9   1  12      432.70      444.74     24.73 o 
  -8   1  12       13.77       10.34      6.83 o 
  -7   1  12        3.09       -0.90      4.33 o 
  -6   1  12       20.49       22.40      6.42 o 
  -5   1  12        0.92        0.86      4.21 o 
  -3   1  12        4.09        5.74      4.03 o 
  -2   1  12       33.07       35.54      5.82 o 
  -1   1  12       86.15       86.68      9.46 o 
   0   1  12       12.66       16.41     11.00 o 
   1   1  12        5.04       -1.96      4.90 o 
   2   1  12       41.77       40.04      7.20 o 
   3   1  12        0.18        4.92      5.31 o 
   4   1  12        0.02        4.96      5.21 o 
 -11   2  12       10.49        9.38      3.98 o 
 -10   2  12      313.62      312.40     21.91 o 
  -9   2  12      363.89      292.57     20.40 o 
  -8   2  12       54.67       71.79     12.18 o 
  -7   2  12       17.74       13.61      6.21 o 
  -6   2  12        3.90        7.52      5.44 o 
  -5   2  12        5.71       15.33      5.97 o 
  -3   2  12        2.82        5.31      3.46 o 
  -2   2  12       29.52       31.57      5.69 o 
  -1   2  12      398.60      407.89     13.93 o 
   0   2  12       39.39       54.28      7.53 o 
   1   2  12      764.86      817.67     21.43 o 
   2   2  12       14.39       11.78      5.74 o 
   3   2  12       49.79       57.92      8.40 o 
   4   2  12       36.81       43.66      7.46 o 
 -11   3  12        1.57        2.10      2.63 o 
 -10   3  12        0.09       -0.89      3.25 o 
  -9   3  12       32.53       30.62      8.63 o 
  -8   3  12      432.84      417.06     23.59 o 
  -7   3  12        3.26        2.37      5.15 o 
  -6   3  12       74.28       61.69     10.14 o 
  -5   3  12        2.85        1.47      4.33 o 
  -4   3  12       13.44        1.68      5.60 o 
  -3   3  12        0.27       -0.01      2.88 o 
  -2   3  12        0.10       -3.14      3.52 o 
  -1   3  12       33.26       26.52      5.67 o 
   0   3  12        6.95        1.79      4.63 o 
   1   3  12      112.21      119.43      9.97 o 
   2   3  12       44.03       52.36     11.92 o 
   3   3  12       21.67       25.35      6.49 o 
   4   3  12       19.02       21.66      6.04 o 
 -11   4  12        0.31        4.18      2.72 o 
 -10   4  12        4.96        9.47      4.12 o 
  -9   4  12      258.42      262.68     14.42 o 
  -8   4  12      118.69      103.07     14.31 o 
  -7   4  12       29.05       41.09      9.81 o 
  -6   4  12       35.15       35.90      8.79 o 
  -5   4  12      247.29      248.90     16.48 o 
  -4   4  12      112.36      108.06     11.04 o 
  -3   4  12      137.86      131.97     12.59 o 
  -2   4  12        0.17        1.47      3.25 o 
  -1   4  12        0.00        1.19      3.58 o 
   0   4  12        3.83        4.34      4.47 o 
   1   4  12        9.56        2.91      4.22 o 
   2   4  12       22.54       34.89     12.94 o 
   3   4  12        5.60       17.09      5.60 o 
 -10   5  12        5.13       11.37      7.81 o 
  -9   5  12       12.89       26.31      5.90 o 
  -8   5  12      108.51      141.99     16.44 o 
  -7   5  12       26.21       32.79      9.40 o 
  -6   5  12        3.81       14.15      7.52 o 
  -5   5  12       84.99       90.03     12.10 o 
  -4   5  12       65.85       50.29      8.91 o 
  -3   5  12      123.97      153.48     13.94 o 
  -2   5  12       44.16       51.45      6.52 o 
  -1   5  12       32.21       47.89      6.63 o 
   0   5  12       18.61       24.33      5.58 o 
   1   5  12        0.01       -4.01      3.23 o 
   2   5  12        2.91        2.61      4.72 o 
   3   5  12        0.16        0.99      3.80 o 
  -9   6  12        2.99        2.80      3.50 o 
  -8   6  12       73.58       58.95     15.99 o 
  -7   6  12       23.10       28.99      9.98 o 
  -6   6  12        8.71       13.74      7.89 o 
  -5   6  12       22.04       27.07      9.16 o 
  -4   6  12      129.36       98.90     11.49 o 
  -3   6  12       31.03       25.88      8.30 o 
  -2   6  12       12.66       14.42      4.09 o 
  -1   6  12       43.72       36.26      6.12 o 
   0   6  12        4.64        2.55      3.69 o 
   1   6  12        0.49       -2.53      3.63 o 
   2   6  12        3.11       -6.38      5.29 o 
  -8   7  12      113.79      113.65     11.21 o 
  -7   7  12        1.91        9.72      4.53 o 
  -6   7  12        0.11        7.40      7.52 o 
  -5   7  12       65.39       69.22     12.92 o 
  -4   7  12       27.27       35.81      8.50 o 
  -3   7  12       62.03       69.09     11.16 o 
  -2   7  12        0.09       -2.08      2.90 o 
  -1   7  12       91.60      106.27     13.82 o 
   0   7  12       98.90      102.14     12.18 o 
   1   7  12        6.81       15.09      4.52 o 
  -7   8  12        7.73       11.98      6.36 o 
  -6   8  12       57.17       77.99     14.78 o 
  -5   8  12        8.83       19.22      9.73 o 
  -4   8  12        9.61       14.80      6.09 o 
  -3   8  12        4.00        4.05      4.62 o 
  -2   8  12       17.97       29.35      8.63 o 
  -1   8  12       12.39        9.82      4.22 o 
   0   8  12        1.15       -0.77      2.87 o 
 -11   1  13        9.46       10.40      4.23 o 
 -10   1  13        2.06       11.20      6.26 o 
  -9   1  13        5.52        2.13      5.40 o 
  -8   1  13       83.66       97.22     13.45 o 
  -7   1  13      123.81      126.21     13.66 o 
  -6   1  13       70.91       92.15     11.12 o 
  -2   1  13       14.89       21.82      5.57 o 
  -1   1  13      411.86      397.09     43.95 o 
   0   1  13       79.55       86.08     10.34 o 
   1   1  13        0.07        3.01      9.53 o 
   2   1  13        0.18        4.05      5.21 o 
   3   1  13        9.17       29.74      6.58 o 
 -10   2  13        0.77       -0.53      4.46 o 
  -9   2  13      246.89      277.11     19.87 o 
  -8   2  13        0.05        0.08      4.46 o 
  -7   2  13       30.58       25.55      7.32 o 
  -6   2  13       47.00       43.79      8.59 o 
  -3   2  13       38.56       30.70      8.63 o 
  -2   2  13       45.49       51.67      6.88 o 
  -1   2  13      135.69      141.45     10.01 o 
   0   2  13       27.29       34.85      6.91 o 
   1   2  13       78.83       84.23      9.29 o 
   2   2  13        0.96        7.78      5.28 o 
   3   2  13        5.64        8.62      5.07 o 
 -10   3  13       17.15       28.17      8.46 o 
  -9   3  13        2.40        7.36      5.72 o 
  -8   3  13       37.10       52.13     10.83 o 
  -7   3  13       83.97       87.82     12.43 o 
  -6   3  13        0.12       -0.16      4.17 o 
  -3   3  13        6.83        8.30      6.71 o 
  -2   3  13        0.09       -1.01      3.69 o 
  -1   3  13        3.54       -0.07      4.30 o 
   0   3  13        1.64        3.49      6.73 o 
   1   3  13       63.47       79.54     18.30 o 
   2   3  13       29.58       33.92      6.91 o 
 -10   4  13      142.37      150.07     12.57 o 
  -9   4  13       25.31       45.75     10.55 o 
  -8   4  13       32.85       38.88      9.20 o 
  -7   4  13        0.90        3.80      5.15 o 
  -6   4  13      115.08      129.15     13.49 o 
  -3   4  13       10.43       12.39      7.89 o 
  -2   4  13       46.30       38.35      6.12 o 
  -1   4  13        1.38        2.82      3.93 o 
   0   4  13        5.57        0.25      4.41 o 
   1   4  13       52.88       63.11     11.16 o 
   2   4  13        9.90       11.98      9.65 o 
  -9   5  13        4.35        3.62      3.74 o 
  -8   5  13        7.75       12.76      6.95 o 
  -7   5  13        8.44       19.54      7.44 o 
  -3   5  13        0.95       -3.72      6.26 o 
  -2   5  13       31.54       16.84      8.34 o 
  -1   5  13       27.94       38.26      6.55 o 
   0   5  13        1.64       -3.54      3.42 o 
   1   5  13       14.60       14.16      5.64 o 
  -8   6  13       21.87       28.70      6.20 o 
  -7   6  13        7.59       32.63      9.49 o 
  -3   6  13        8.69       11.28      7.97 o 
  -2   6  13       62.61       79.44     12.63 o 
  -1   6  13       28.63       27.61      6.50 o 
   0   6  13        0.19        3.26      3.54 o 
  -7   7  13       10.35       35.69     10.14 o 
  -3   7  13       48.97       44.93     10.02 o 
  -2   7  13       23.94       25.14      8.83 o 
  -1   7  13        5.98       11.73      4.08 o 
  -1   0  14        0.21        1.64      6.83 o 
   0   0  14      179.44      185.66     16.68 o 
   1   0  14       23.92       20.07      8.95 o 
 -10   1  14       79.32       85.49     14.11 o 
  -9   1  14      109.40      109.45     14.80 o 
  -8   1  14        1.17        0.12      4.66 o 
  -2   1  14      204.87      197.47     15.66 o 
  -1   1  14      176.96      202.48     11.61 o 
   0   1  14      139.11      144.47     10.80 o 
   1   1  14       30.94       32.87      7.03 o 
  -9   2  14      210.86      225.60     17.91 o 
  -8   2  14        7.12        1.96      4.99 o 
  -2   2  14       48.18       59.77     11.65 o 
  -1   2  14      378.20      407.38     16.70 o 
   0   2  14        3.71        7.58      5.02 o 
   1   2  14       13.53       22.82      6.47 o 
  -9   3  14        4.76        8.71      5.64 o 
  -8   3  14       24.45       27.39      7.97 o 
  -2   3  14        1.23       -1.35      7.28 o 
  -1   3  14      143.64      161.38     15.97 o 
   0   3  14       47.94       48.81      7.41 o 
   1   3  14       76.76       94.79     12.69 o 
  -8   4  14       38.18       35.28      9.28 o 
  -2   4  14       26.09       21.42      8.67 o 
  -1   4  14       64.33       88.06      8.97 o 
   0   4  14       14.64        9.57      4.83 o 
  -8   5  14        5.03       15.90      7.11 o 
  -2   5  14       57.64       71.51     12.84 o 
  -1   5  14       65.04       99.19     14.55 o 
  -2   6  14        8.00       -9.81      6.54 o 
  -1   1  15       12.46        8.95      7.60 o 
  -1   2  15       23.68       18.28      9.24 o 
                                                 
